# Supplementary material for: Genome-Wide Dissection of the Neutrophil-to-Lymphocyte Ratio Uncovers Polygenic Determinants Linked to Inflammatory Gastrointestinal Disorder Susceptibility
Source: Biomedicines. 2026 Apr 2;14(4):814. doi: 10.3390/biomedicines14040814 (PMC13113180; doi:10.3390/biomedicines14040814)
Supplement: Supplementary file 1 [file biomedicines-14-00814-s001.zip]

Archive with 2 entries (2 files):
- Supplementary figure.docx
- Supplementary_table.xlsx
