# Supplementary material for: Genome-Wide Dissection of the Neutrophil-to-Lymphocyte Ratio Uncovers Polygenic Determinants Linked to Inflammatory Gastrointestinal Disorder Susceptibility
Source: Biomedicines. 2026 Apr 2;14(4):814. doi: 10.3390/biomedicines14040814 (PMC13113180; doi:10.3390/biomedicines14040814)
Supplement: Supplementary file 1 [file biomedicines-14-00814-s001.zip › Supplementary_table.xlsx]

## Sheet: SP1. disease ICD codes
Supplementary table S1. ICD9 and ICD10 codes of diseases in the study
Disease	ICD9	ICD10
Inflammatory bowel disease		K51, K510, K511, K512, K513, K518, K519, M075, M0750, M0751, M0752, M0753, M0754, M0755, M0756, M0757, M0758, M0759, M092, M0920, M0921, M0922, M0923, M0924, M0925, M0926, M0927, M0928, M0929, K50, K500, K501, K508, K509, M074, M0740, M0741, M0742, M0743, M0744, M0745, M0746, M0747, M0748, M0749, M091, M0910, M0911, M0912, M0913, M0914, M0915, M0916, M0917, M0918, M0919
Crohn's disease		K50, K500, K501, K508, K509, M074, M0740, M0741, M0742, M0743, M0744, M0745, M0746, M0747, M0748, M0749, M091, M0910, M0911, M0912, M0913, M0914, M0915, M0916, M0917, M0918, M0919
Ulcerative colitis		K51, K510, K511, K512, K513, K518, K519, M075, M0750, M0751, M0752, M0753, M0754, M0755, M0756, M0757, M0758, M0759, M092, M0920, M0921, M0922, M0923, M0924, M0925, M0926, M0927, M0928, M0929
Coeliac disease	5790	K900
Peptic ulcer	531, 5310, 5311, 5312, 5313, 5314, 5315, 5316, 5317, 5319	K25, K250, K251, K252, K253, K254, K255, K256, K257, K259, K26, K260, K261, K262, K263, K264, K265, K266, K267, K269
Gastic ulcer	531, 5310, 5311, 5312, 5313, 5314, 5315, 5316, 5317, 5319	K25, K250, K251, K252, K253, K254, K255, K256, K257, K259
Duodenal ulcer	532, 5320, 5321, 5322, 5323, 5324, 5325, 5326, 5327, 5329, 532, 5320, 5321, 5322, 5323, 5324, 5325, 5326, 5327, 5329	K26, K260, K261, K262, K263, K264, K265, K266, K267, K269
Acute pancreatitis	7, 235, 770	K85,K850,K851,K852,K853,K858,K859,B25,B263
Hyperlipidemic acute pancreatitis (HTG-AP)		K859 overlap with E78(Disorders of lipoprotein metabolism and other lipidaemias)
Chronic pancreatitis	5771	K860,K861
Liver fibrosis	57158, 27103, 4562, 571, 5712, 5715, 57150, 57151, 57152, 57158, 57159	K702, K70.2, K717, K71.7, K74, K740, K742, K74.2, K703, K70.3, K717, K71.7, K746, K74.6
Non-alcoholic fatty liver disease	5715, 5718, 5719	K7581, K760
Note: MASLD is a recent defined disease which has not been defined in ICD9 and ICD10 code system. The details of MASLD criteria is elaborated in the method

## Sheet: SP2. Genomic loci
Supplementary table S2. Genomic risk loci table from FUMA																			Genomic risk loci table from FUMA with the consideration of eQTL, chromatin interaction mapping
GenomicLocus	uniqID	rsID	chr	pos	p	start	end	nSNPs	nGWASSNPs	nIndSigSNPs	IndSigSNPs	nLeadSNPs	LeadSNPs						GenomicLocus	uniqID	rsID	chr	pos	p	start	end	nSNPs	nGWASSNPs	nIndSigSNPs	IndSigSNPs	nLeadSNPs	LeadSNPs
1	1:8906301:A:G	rs11121242	1	8906301	3.6e-08	8904208	8918313	13	13	1	rs11121242	1	rs11121242						1	1:8906301:A:G	rs11121242	1	8906301	3.6e-08	8904208	8918313	13	13	1	rs11121242	1	rs11121242
2	1:20916238:A:G	rs66731853	1	20916238	2.1e-12	20888348	20969441	26	25	4	rs66731853;rs34918162;rs12045976;rs603412	1	rs66731853						2	1:20916238:A:G	rs66731853	1	20916238	2.1e-12	20888348	20969441	26	25	4	rs66731853;rs34918162;rs12045976;rs603412	1	rs66731853
3	1:27027324:C:T	rs78520390	1	27027324	4.8e-14	26933591	27335529	80	76	3	rs193084249;rs78520390;rs146879828	2	rs193084249;rs78520390						3	1:27027324:C:T	rs78520390	1	27027324	4.8e-14	26933591	27335529	80	76	3	rs193084249;rs78520390;rs146879828	2	rs193084249;rs78520390
4	1:36943916:C:G	rs3917932	1	36943916	1.3e-37	36858680	37017450	119	106	19	rs3918018;rs3917932;rs4026505;rs4571935;rs7549722;rs372596739;rs12025409;rs6659894;rs113098261;rs4587534;rs61770996;rs11263887;rs553734829;rs2153337;rs200171399;rs3917980;rs3917933;rs3917912;rs3917964	3	rs3918018;rs3917932;rs3917912						4	1:36943916:C:G	rs3917932	1	36943916	1.3e-37	36858680	37017450	119	106	19	rs3918018;rs3917932;rs4026505;rs4571935;rs7549722;rs372596739;rs12025409;rs6659894;rs113098261;rs4587534;rs61770996;rs11263887;rs553734829;rs2153337;rs200171399;rs3917980;rs3917933;rs3917912;rs3917964	3	rs3918018;rs3917932;rs3917912
5	1:43409420:C:T	rs35022307	1	43409420	2.2e-12	43382016	43438399	35	32	3	rs35022307;rs77841501;rs12140825	1	rs35022307						5	1:43409420:C:T	rs35022307	1	43409420	2.2e-12	43382016	43438399	35	32	3	rs35022307;rs77841501;rs12140825	1	rs35022307
6	1:46576542:G:GT	rs35534130	1	46576542	4e-09	46022442	46605728	256	234	1	rs35534130	1	rs35534130						6	1:46576542:G:GT	rs35534130	1	46576542	4e-09	46022442	46605728	256	234	1	rs35534130	1	rs35534130
7	1:51216294:C:CT	rs371264389	1	51216294	5.1e-09	51216294	51216294	1	1	1	rs371264389	1	rs371264389						7	1:51216294:C:CT	rs371264389	1	51216294	5.1e-09	51216294	51216294	1	1	1	rs371264389	1	rs371264389
8	1:56906274:A:G	rs7537229	1	56906274	1.8e-30	56885111	57020935	124	117	15	rs10888970;rs7537229;rs6421496;rs6701827;rs2780293;rs5011302;rs6694114;rs5774286;rs12138516;rs12406517;rs61772594;rs4363444;rs875153;rs1953116;rs7550882	3	rs10888970;rs7537229;rs5011302						8	1:56906274:A:G	rs7537229	1	56906274	1.8e-30	56885111	57020935	124	117	15	rs10888970;rs7537229;rs6421496;rs6701827;rs2780293;rs5011302;rs6694114;rs5774286;rs12138516;rs12406517;rs61772594;rs4363444;rs875153;rs1953116;rs7550882	3	rs10888970;rs7537229;rs5011302
9	1:58288023:A:G	rs852770	1	58288023	4.8e-08	58255002	58308335	42	42	1	rs852770	1	rs852770						9	1:58288023:A:G	rs852770	1	58288023	4.8e-08	58255002	58308335	42	42	1	rs852770	1	rs852770
10	1:65906129:A:G	rs67129560	1	65906129	5.8e-16	65892680	66169679	530	493	20	rs67129560;rs756419821;rs114403972;rs141690381;rs141509569;rs199531001;rs34200279;rs147501551;rs9659701;rs6676419;rs3828037;rs4655537;rs202117376;rs4655739;rs6700896;rs12039953;rs17750;rs201944208;rs72683129;rs11417022	3	rs67129560;rs72683129;rs11417022						10	1:65906129:A:G	rs67129560	1	65906129	5.8e-16	65892680	66169679	530	493	20	rs67129560;rs756419821;rs114403972;rs141690381;rs141509569;rs199531001;rs34200279;rs147501551;rs9659701;rs6676419;rs3828037;rs4655537;rs202117376;rs4655739;rs6700896;rs12039953;rs17750;rs201944208;rs72683129;rs11417022	3	rs67129560;rs72683129;rs11417022
11	1:67379284:C:T	rs3008848	1	67379284	6.7e-12	67362733	67516316	211	192	2	rs3008848;rs2815380	1	rs3008848						11	1:67379284:C:T	rs3008848	1	67379284	6.7e-12	67362733	67516316	211	192	2	rs3008848;rs2815380	1	rs3008848
12	1:79411968:A:C	rs41313381	1	79411968	6.3e-14	79275902	79488107	145	136	3	rs1686341;rs17403208;rs41313381	2	rs1686341;rs41313381						12	1:79411968:A:C	rs41313381	1	79411968	6.3e-14	79275902	79488107	145	136	3	rs1686341;rs17403208;rs41313381	2	rs1686341;rs41313381
13	1:92925654:C:G	rs150649461	1	92925654	5e-17	92171673	93440937	686	636	7	rs150649461;rs116359246;rs11466597;rs34856868;rs6691038;rs531947917;rs1556562	2	rs150649461;rs6691038						13	1:92925654:C:G	rs150649461	1	92925654	5e-17	92171673	93440937	686	636	7	rs150649461;rs116359246;rs11466597;rs34856868;rs6691038;rs531947917;rs1556562	2	rs150649461;rs6691038
14	1:101733457:C:T	rs77372977	1	101733457	1.4e-77	101212872	101774930	459	434	36	rs200229688;rs10875347;rs12039319;rs4316382;rs765263193;rs10465765;rs11166538;rs72989115;rs6660837;rs11577369;rs143267477;rs7554744;rs7412677;rs77666400;rs12562183;rs870747;rs4581298;rs59317557;rs6676516;rs6673771;rs9793282;rs1411017;rs17123908;rs559518033;rs76870141;rs41287280;rs114212318;rs77372977;rs145043452;rs11166576;rs9433774;rs6683153;rs9434182;rs10875371;rs12042608;rs10875368	9	rs200229688;rs11577369;rs7412677;rs59317557;rs1411017;rs41287280;rs77372977;rs11166576;rs12042608						14	1:101733457:C:T	rs77372977	1	101733457	1.4e-77	101212872	101774930	459	434	36	rs200229688;rs10875347;rs12039319;rs4316382;rs765263193;rs10465765;rs11166538;rs72989115;rs6660837;rs11577369;rs143267477;rs7554744;rs7412677;rs77666400;rs12562183;rs870747;rs4581298;rs59317557;rs6676516;rs6673771;rs9793282;rs1411017;rs17123908;rs559518033;rs76870141;rs41287280;rs114212318;rs77372977;rs145043452;rs11166576;rs9433774;rs6683153;rs9434182;rs10875371;rs12042608;rs10875368	9	rs200229688;rs11577369;rs7412677;rs59317557;rs1411017;rs41287280;rs77372977;rs11166576;rs12042608
15	1:111734122:C:T	rs2494015	1	111734122	4.6e-10	111544661	111738116	58	53	3	rs2494015;rs1282142;rs325888	1	rs2494015						15	1:111734122:C:T	rs2494015	1	111734122	4.6e-10	111544661	111738116	58	53	3	rs2494015;rs1282142;rs325888	1	rs2494015
16	1:150734215:C:CAAGAAAAAAAGAAAA	rs769400009	1	150734215	1.9e-24	149946480	151338570	825	757	39	rs369939154;rs140441527;rs28536536;rs12401456;rs17648797;rs12117104;rs140534082;rs12124948;rs11204669;rs200149126;rs587631871;rs5777733;rs12406660;rs7555995;rs769400009;rs143634417;rs11488154;rs201406724;rs71580328;rs35672926;rs587688313;rs373043653;rs10305667;rs587599557;rs11430191;rs5777746;rs145933829;rs2902812;rs267732;rs35478266;rs146468719;rs55719782;rs6683396;rs3811405;rs6665912;rs58759622…	6	rs369939154;rs28536536;rs12117104;rs140534082;rs769400009;rs75067938						16	1:150734215:C:CAAGAAAAAAAGAAAA	rs769400009	1	150734215	1.9e-24	149946480	151338570	825	757	39	rs369939154;rs140441527;rs28536536;rs12401456;rs17648797;rs12117104;rs140534082;rs12124948;rs11204669;rs200149126;rs587631871;rs5777733;rs12406660;rs7555995;rs769400009;rs143634417;rs11488154;rs201406724;rs71580328;rs35672926;rs587688313;rs373043653;rs10305667;rs587599557;rs11430191;rs5777746;rs145933829;rs2902812;rs267732;rs35478266;rs146468719;rs55719782;rs6683396;rs3811405;rs6665912;rs58759622…	6	rs369939154;rs28536536;rs12117104;rs140534082;rs769400009;rs75067938
17	1:158580069:C:T	rs2479868	1	158580069	5.5e-17	158435250	158631171	450	427	5	rs2479868;rs2852636;rs145746722;rs863362;rs857719	1	rs2479868						17	1:158580069:C:T	rs2479868	1	158580069	5.5e-17	158435250	158631171	450	427	5	rs2479868;rs2852636;rs145746722;rs863362;rs857719	1	rs2479868
18	1:159175494:C:T	rs34599082	1	159175494	6.4e-28	158943969	159526950	165	157	8	rs2814778;rs3027041;rs7550207;rs34599082;rs115726786;rs148740499;rs184449647;rs3026940	3	rs2814778;rs7550207;rs34599082						18	1:159175494:C:T	rs34599082	1	159175494	6.4e-28	158943969	159526950	165	157	8	rs2814778;rs3027041;rs7550207;rs34599082;rs115726786;rs148740499;rs184449647;rs3026940	3	rs2814778;rs7550207;rs34599082
19	1:160791892:C:T	rs494091	1	160791892	3.1e-13	160112185	161602135	86	71	7	rs494091;rs552479715;rs493644;rs34903114;rs12143580;rs115868021;rs185825308	2	rs494091;rs115868021						19	1:160791892:C:T	rs494091	1	160791892	3.1e-13	160112185	161602135	86	71	7	rs494091;rs552479715;rs493644;rs34903114;rs12143580;rs115868021;rs185825308	2	rs494091;rs115868021
20	1:196813017:A:C	rs200800739	1	196813017	1.3e-08	196674982	196910030	214	200	1	rs200800739	1	rs200800739						20	1:196813017:A:C	rs200800739	1	196813017	1.3e-08	196674982	196910030	214	200	1	rs200800739	1	rs200800739
21	1:197701992:C:T	rs16841904	1	197701992	4e-12	197317238	198730097	102	92	6	rs16841904;rs113406856;rs10922199;rs5779876;rs17584278;rs75567729	3	rs16841904;rs17584278;rs75567729						21	1:197701992:C:T	rs16841904	1	197701992	4e-12	197317238	198730097	102	92	6	rs16841904;rs113406856;rs10922199;rs5779876;rs17584278;rs75567729	3	rs16841904;rs17584278;rs75567729
22	1:201023980:C:G	rs10800755	1	201023980	1.4e-09	200874229	201026916	63	61	1	rs10800755	1	rs10800755						22	1:201023980:C:G	rs10800755	1	201023980	1.4e-09	200874229	201026916	63	61	1	rs10800755	1	rs10800755
23	1:211793415:A:G	rs114801841	1	211793415	1.3e-09	211698659	211793415	3	3	2	rs6665075;rs114801841	2	rs6665075;rs114801841						23	1:211793415:A:G	rs114801841	1	211793415	1.3e-09	211698659	211793415	3	3	2	rs6665075;rs114801841	2	rs6665075;rs114801841
24	1:212874024:C:G	rs2492779	1	212874024	1.4e-11	212850107	212942595	30	30	2	rs2492779;rs2501854	1	rs2492779						24	1:212874024:C:G	rs2492779	1	212874024	1.4e-11	212850107	212942595	30	30	2	rs2492779;rs2501854	1	rs2492779
25	1:221043354:A:AGTTTT	rs10664325	1	221043354	1.3e-08	220974545	221045347	22	21	3	rs10664325;rs10863565;rs2807848	1	rs10664325						25	1:221043354:A:AGTTTT	rs10664325	1	221043354	1.3e-08	220974545	221045347	22	21	3	rs10664325;rs10863565;rs2807848	1	rs10664325
26	1:227174210:C:T	rs3738725	1	227174210	1.1e-23	226909233	227528542	375	351	15	rs6692729;rs6685659;rs7521639;rs12144369;rs558275877;rs835664;rs3738725;rs8159;rs10495274;rs11588329;rs2104861;rs61834039;rs5781459;rs1513617;rs41303131	2	rs6692729;rs3738725						26	1:227174210:C:T	rs3738725	1	227174210	1.1e-23	226909233	227528542	375	351	15	rs6692729;rs6685659;rs7521639;rs12144369;rs558275877;rs835664;rs3738725;rs8159;rs10495274;rs11588329;rs2104861;rs61834039;rs5781459;rs1513617;rs41303131	2	rs6692729;rs3738725
27	1:234960477:A:T	rs866867	1	234960477	9.9e-11	234955426	235007116	67	67	3	rs866867;rs67527053;rs6697464	2	rs866867;rs6697464						27	1:234960477:A:T	rs866867	1	234960477	9.9e-11	234955426	235007116	67	67	3	rs866867;rs67527053;rs6697464	2	rs866867;rs6697464
28	1:236104981:A:T	rs9970896	1	236104981	1.7e-10	236087898	236124781	22	20	2	rs9970896;rs139967512	1	rs9970896						28	1:236104981:A:T	rs9970896	1	236104981	1.7e-10	236087898	236124781	22	20	2	rs9970896;rs139967512	1	rs9970896
29	1:247601778:C:T	rs58546652	1	247601778	3.8e-08	247600301	247606276	12	12	1	rs58546652	1	rs58546652						29	1:247601778:C:T	rs58546652	1	247601778	3.8e-08	247600301	247606276	12	12	1	rs58546652	1	rs58546652
30	2:7614263:A:G	rs12105729	2	7614263	8.5e-10	7589770	7664415	46	45	1	rs12105729	1	rs12105729						30	2:7614263:A:G	rs12105729	2	7614263	8.5e-10	7589770	7664415	46	45	1	rs12105729	1	rs12105729
31	2:23953076:C:T	rs72798041	2	23953076	3.6e-19	23879268	24640168	780	725	25	rs72798041;rs2059319;rs573691519;rs62125871;rs137976977;rs191184361;rs565332541;rs111777267;rs569740796;rs56152500;rs70944707;rs872169;rs149796265;rs12613389;rs2551347;rs12475277;rs150395915;rs6729231;rs757438872;rs10173338;rs2712106;rs35214005;rs6756419;rs12992076;rs7590090	3	rs72798041;rs12475277;rs7590090						31	2:23953076:C:T	rs72798041	2	23953076	3.6e-19	23879268	24640168	780	725	25	rs72798041;rs2059319;rs573691519;rs62125871;rs137976977;rs191184361;rs565332541;rs111777267;rs569740796;rs56152500;rs70944707;rs872169;rs149796265;rs12613389;rs2551347;rs12475277;rs150395915;rs6729231;rs757438872;rs10173338;rs2712106;rs35214005;rs6756419;rs12992076;rs7590090	3	rs72798041;rs12475277;rs7590090
32	2:25488819:A:T	rs7578575	2	25488819	5.1e-29	25182488	25577325	241	225	15	rs6146687;rs11683904;rs72807674;rs79501006;rs2384144;rs4665291;rs55896493;rs78636096;rs2002947;rs752208;rs7578575;rs11683424;rs7581217;rs34048824;rs6728919	4	rs6146687;rs79501006;rs7578575;rs6728919						32	2:25488819:A:T	rs7578575	2	25488819	5.1e-29	25182488	25577325	241	225	15	rs6146687;rs11683904;rs72807674;rs79501006;rs2384144;rs4665291;rs55896493;rs78636096;rs2002947;rs752208;rs7578575;rs11683424;rs7581217;rs34048824;rs6728919	4	rs6146687;rs79501006;rs7578575;rs6728919
33	2:27243001:C:T	rs10207670	2	27243001	6.6e-10	27004254	27351279	324	296	4	rs10207670;rs1057394;rs471905;rs34619033	1	rs10207670						33	2:27243001:C:T	rs10207670	2	27243001	6.6e-10	27004254	27351279	324	296	4	rs10207670;rs1057394;rs471905;rs34619033	1	rs10207670
34	2:31459744:C:T	rs1540926	2	31459744	1.7e-08	31455148	31480248	24	24	1	rs1540926	1	rs1540926						34	2:31459744:C:T	rs1540926	2	31459744	1.7e-08	31455148	31480248	24	24	1	rs1540926	1	rs1540926
35	2:37538320:C:G	rs115859306	2	37538320	3.2e-09	37362229	37594741	280	270	1	rs115859306	1	rs115859306						35	2:37538320:C:G	rs115859306	2	37538320	3.2e-09	37362229	37594741	280	270	1	rs115859306	1	rs115859306
36	2:40644749:A:G	rs6709329	2	40644749	1.1e-08	40627737	40780858	49	45	2	rs6709329;rs11688289	1	rs6709329						36	2:40644749:A:G	rs6709329	2	40644749	1.1e-08	40627737	40780858	49	45	2	rs6709329;rs11688289	1	rs6709329
37	2:43464818:A:G	rs113542380	2	43464818	4.4e-71	43313584	44037396	835	796	52	rs17030354;rs1971184;rs7574560;rs6718520;rs17030394;rs28411734;rs62135412;rs10164469;rs62135367;rs75675235;rs7933;rs13402621;rs144120023;rs538548562;rs6740322;rs11124929;rs550927155;rs4952992;rs28514770;rs113542380;rs542761357;rs116097055;rs6730757;rs771706094;rs10196106;rs7557989;rs548528346;rs57125350;rs544942405;rs202032561;rs370276305;rs77881454;rs145418254;rs78098795;rs11886047;rs55946629;rs…	8	rs17030354;rs28411734;rs7933;rs113542380;rs147024383;rs10176241;rs544809368;rs77197977						37	2:43464818:A:G	rs113542380	2	43464818	4.4e-71	43313584	44037396	835	796	52	rs17030354;rs1971184;rs7574560;rs6718520;rs17030394;rs28411734;rs62135412;rs10164469;rs62135367;rs75675235;rs7933;rs13402621;rs144120023;rs538548562;rs6740322;rs11124929;rs550927155;rs4952992;rs28514770;rs113542380;rs542761357;rs116097055;rs6730757;rs771706094;rs10196106;rs7557989;rs548528346;rs57125350;rs544942405;rs202032561;rs370276305;rs77881454;rs145418254;rs78098795;rs11886047;rs55946629;rs…	8	rs17030354;rs28411734;rs7933;rs113542380;rs147024383;rs10176241;rs544809368;rs77197977
38	2:54222165:A:C	rs7591431	2	54222165	1.4e-13	53864496	54386901	783	570	20	rs7591431;rs562901929;rs7561987;rs141725920;rs559881072;rs535910523;rs13428898;rs58125503;rs766075;rs62137602;rs74905718;rs111607747;rs111607747;rs572243775;rs572243775;rs2692514;rs2909261;rs805393;rs805420;rs149434152	1	rs7591431						38	2:54222165:A:C	rs7591431	2	54222165	1.4e-13	53864496	54386901	783	570	20	rs7591431;rs562901929;rs7561987;rs141725920;rs559881072;rs535910523;rs13428898;rs58125503;rs766075;rs62137602;rs74905718;rs111607747;rs111607747;rs572243775;rs572243775;rs2692514;rs2909261;rs805393;rs805420;rs149434152	1	rs7591431
39	2:62552321:A:G	rs11679753	2	62552321	1.8e-11	62548807	62586793	26	24	3	rs11679753;rs4316925;rs4672503	1	rs11679753						39	2:62552321:A:G	rs11679753	2	62552321	1.8e-11	62548807	62586793	26	24	3	rs11679753;rs4316925;rs4672503	1	rs11679753
40	2:65544862:C:G	rs10211156	2	65544862	1e-11	65443346	65713903	259	236	12	rs10211156;rs7583793;rs11886456;rs12185610;rs6740462;rs36085568;rs35518316;rs840976;rs2244259;rs12713541;rs35603640;rs10625063	2	rs10211156;rs10625063						40	2:65544862:C:G	rs10211156	2	65544862	1e-11	65443346	65713903	259	236	12	rs10211156;rs7583793;rs11886456;rs12185610;rs6740462;rs36085568;rs35518316;rs840976;rs2244259;rs12713541;rs35603640;rs10625063	2	rs10211156;rs10625063
41	2:68962137:A:G	rs10048745	2	68962137	3.3e-12	68615546	68997250	9	9	2	rs34338164;rs10048745	2	rs34338164;rs10048745						41	2:68962137:A:G	rs10048745	2	68962137	3.3e-12	68615546	68997250	9	9	2	rs34338164;rs10048745	2	rs34338164;rs10048745
42	2:101730288:C:T	rs6543018	2	101730288	9e-10	101665915	101784274	65	61	3	rs6543018;rs796057;rs573379191	1	rs6543018						42	2:101730288:C:T	rs6543018	2	101730288	9e-10	101665915	101784274	65	61	3	rs6543018;rs796057;rs573379191	1	rs6543018
43	2:103049910:A:G	rs2041756	2	103049910	8.5e-16	102880806	103094323	141	131	4	rs2041756;rs1468788;rs55871806;rs1921622	1	rs2041756						43	2:103049910:A:G	rs2041756	2	103049910	8.5e-16	102880806	103094323	141	131	4	rs2041756;rs1468788;rs55871806;rs1921622	1	rs2041756
44	2:112238447:A:G	rs144942718	2	112238447	4.9e-20	111587016	112283722	421	397	25	rs10210955;rs4849120;rs7588925;rs1533297;rs13024140;rs11123271;rs6722565;rs62162654;rs2175824;rs3789087;rs3789076;rs2165107;rs4848471;rs202070678;rs145030071;rs143200229;rs144448036;rs144892162;rs4848522;rs199642193;rs144942718;rs58826315;rs113902512;rs138672815;rs62161411	9	rs10210955;rs3789087;rs2165107;rs4848471;rs143200229;rs144892162;rs199642193;rs144942718;rs62161411						44	2:112238447:A:G	rs144942718	2	112238447	4.9e-20	111587016	112283722	421	397	25	rs10210955;rs4849120;rs7588925;rs1533297;rs13024140;rs11123271;rs6722565;rs62162654;rs2175824;rs3789087;rs3789076;rs2165107;rs4848471;rs202070678;rs145030071;rs143200229;rs144448036;rs144892162;rs4848522;rs199642193;rs144942718;rs58826315;rs113902512;rs138672815;rs62161411	9	rs10210955;rs3789087;rs2165107;rs4848471;rs143200229;rs144892162;rs199642193;rs144942718;rs62161411
45	2:112785770:A:G	rs6738237	2	112785770	4.4e-09	112654009	112823320	108	106	2	rs6738237;rs13015619	1	rs6738237						45	2:112785770:A:G	rs6738237	2	112785770	4.4e-09	112654009	112823320	108	106	2	rs6738237;rs13015619	1	rs6738237
46	2:113838145:A:G	rs13409371	2	113838145	1.4e-20	113653369	113975923	169	161	7	rs11383754;rs13409371;rs10181720;rs315943;rs10496446;rs315957;rs9098	4	rs11383754;rs13409371;rs315957;rs9098						46	2:113838145:A:G	rs13409371	2	113838145	1.4e-20	113653369	113975923	169	161	7	rs11383754;rs13409371;rs10181720;rs315943;rs10496446;rs315957;rs9098	4	rs11383754;rs13409371;rs315957;rs9098
47	2:144162105:A:G	rs140397066	2	144162105	2.3e-24	143382035	145464544	137	109	13	rs201751224;rs352889;rs56099642;rs354719;rs164605;rs13008636;rs200170167;rs140397066;rs537336473;rs141234028;rs143119052;rs540473546;rs76217384	4	rs201751224;rs354719;rs140397066;rs76217384						47	2:144162105:A:G	rs140397066	2	144162105	2.3e-24	143382035	145464544	137	109	13	rs201751224;rs352889;rs56099642;rs354719;rs164605;rs13008636;rs200170167;rs140397066;rs537336473;rs141234028;rs143119052;rs540473546;rs76217384	4	rs201751224;rs354719;rs140397066;rs76217384
48	2:161280888:A:G	rs6746841	2	161280888	4.5e-21	160218677	161391969	760	705	30	rs12611927;rs62173233;rs60244750;rs70997201;rs17605928;rs10195287;rs140022265;rs12052715;rs60264981;rs7573674;rs78446341;rs41264213;rs143560358;rs74972546;rs77211052;rs6746841;rs6727096;rs13030967;rs11679846;rs138326368;rs541421361;rs6724036;rs7420624;rs78970357;rs57860603;rs67651462;rs34226372;rs4436913;rs143701009;rs34622117	7	rs12611927;rs62173233;rs60244750;rs12052715;rs78446341;rs41264213;rs6746841						48	2:161280888:A:G	rs6746841	2	161280888	4.5e-21	160218677	161391969	760	705	30	rs12611927;rs62173233;rs60244750;rs70997201;rs17605928;rs10195287;rs140022265;rs12052715;rs60264981;rs7573674;rs78446341;rs41264213;rs143560358;rs74972546;rs77211052;rs6746841;rs6727096;rs13030967;rs11679846;rs138326368;rs541421361;rs6724036;rs7420624;rs78970357;rs57860603;rs67651462;rs34226372;rs4436913;rs143701009;rs34622117	7	rs12611927;rs62173233;rs60244750;rs12052715;rs78446341;rs41264213;rs6746841
49	2:182018382:G:T	rs7598960	2	182018382	2.7e-25	181828140	182297217	847	786	25	rs76664686;rs201283958;rs10191559;rs6734603;rs10180754;rs62180208;rs17365432;rs6704750;rs371028011;rs72890540;rs17198605;rs7598960;rs4299301;rs559031474;rs114180882;rs74740766;rs73034937;rs5836783;rs908079;rs67712940;rs35262123;rs62191363;rs10643146;rs12992819;rs62191365	6	rs76664686;rs371028011;rs7598960;rs114180882;rs73034937;rs62191365						49	2:182018382:G:T	rs7598960	2	182018382	2.7e-25	181828140	182297217	847	786	25	rs76664686;rs201283958;rs10191559;rs6734603;rs10180754;rs62180208;rs17365432;rs6704750;rs371028011;rs72890540;rs17198605;rs7598960;rs4299301;rs559031474;rs114180882;rs74740766;rs73034937;rs5836783;rs908079;rs67712940;rs35262123;rs62191363;rs10643146;rs12992819;rs62191365	6	rs76664686;rs371028011;rs7598960;rs114180882;rs73034937;rs62191365
50	2:202181247:C:T	rs1830298	2	202181247	2.8e-14	202112471	202241907	158	145	7	rs1830298;rs2110690;rs9288318;rs749408228;rs13030042;rs559648125;rs6731171	1	rs1830298						50	2:202181247:C:T	rs1830298	2	202181247	2.8e-14	202112471	202241907	158	145	7	rs1830298;rs2110690;rs9288318;rs749408228;rs13030042;rs559648125;rs6731171	1	rs1830298
51	2:218999982:A:G	rs55799208	2	218999982	5.6e-47	218113150	220063084	219	200	10	rs55799208;rs192299279;rs142346568;rs142419974;rs565999994;rs114050631;rs192280464;rs78058190;rs11680709;rs10165805	4	rs55799208;rs114050631;rs78058190;rs11680709						51	2:218999982:A:G	rs55799208	2	218999982	5.6e-47	218113150	220063084	219	200	10	rs55799208;rs192299279;rs142346568;rs142419974;rs565999994;rs114050631;rs192280464;rs78058190;rs11680709;rs10165805	4	rs55799208;rs114050631;rs78058190;rs11680709
52	2:223960235:C:T	rs2197779	2	223960235	2.7e-11	223917629	223982434	20	20	3	rs2197779;rs1448318;rs11377667	1	rs2197779						52	2:223960235:C:T	rs2197779	2	223960235	2.7e-11	223917629	223982434	20	20	3	rs2197779;rs1448318;rs11377667	1	rs2197779
53	2:227268955:C:T	rs34011391	2	227268955	8.4e-10	227249802	227344207	14	12	1	rs34011391	1	rs34011391						53	2:227268955:C:T	rs34011391	2	227268955	8.4e-10	227249802	227344207	14	12	1	rs34011391	1	rs34011391
54	2:231258150:C:T	rs7590429	2	231258150	7.3e-09	231250861	231259452	7	7	1	rs7590429	1	rs7590429						54	2:231258150:C:T	rs7590429	2	231258150	7.3e-09	231250861	231259452	7	7	1	rs7590429	1	rs7590429
55	2:231526526:C:G	rs6750050	2	231526526	3.3e-08	231526526	231526526	1	1	1	rs6750050	1	rs6750050						55	2:231526526:C:G	rs6750050	2	231526526	3.3e-08	231526526	231526526	1	1	1	rs6750050	1	rs6750050
56	2:232272500:A:G	rs6741554	2	232272500	2.8e-08	232251667	232296082	34	34	1	rs6741554	1	rs6741554						56	2:232272500:A:G	rs6741554	2	232272500	2.8e-08	232251667	232296082	34	34	1	rs6741554	1	rs6741554
57	3:12266855:A:G	rs1584063	3	12266855	3.4e-12	12224151	12370737	57	49	5	rs1584063;rs310749;rs9875338;rs310762;rs1822534	1	rs1584063						57	3:12266855:A:G	rs1584063	3	12266855	3.4e-12	12224151	12370737	57	49	5	rs1584063;rs310749;rs9875338;rs310762;rs1822534	1	rs1584063
58	3:18762567:A:G	rs35170982	3	18762567	5.6e-09	18710631	18825669	112	108	1	rs35170982	1	rs35170982						58	3:18762567:A:G	rs35170982	3	18762567	5.6e-09	18710631	18825669	112	108	1	rs35170982	1	rs35170982
59	3:28284622:C:G	rs75831154	3	28284622	7.4e-19	28215960	28611783	141	139	11	rs75831154;rs139978167;rs76908570;rs9310865;rs60690028;rs56760870;rs2125204;rs4640517;rs550957356;rs2063576;rs143625461	2	rs75831154;rs143625461						59	3:28284622:C:G	rs75831154	3	28284622	7.4e-19	28215960	28611783	141	139	11	rs75831154;rs139978167;rs76908570;rs9310865;rs60690028;rs56760870;rs2125204;rs4640517;rs550957356;rs2063576;rs143625461	2	rs75831154;rs143625461
60	3:39307162:A:G	rs3732378	3	39307162	1e-11	39296881	39307162	2	2	1	rs3732378	1	rs3732378						60	3:39307162:A:G	rs3732378	3	39307162	1e-11	39296881	39307162	2	2	1	rs3732378	1	rs3732378
61	3:42874934:C:T	rs1582882	3	42874934	4.9e-09	42872182	42923964	66	64	2	rs1582882;rs4683349	1	rs1582882						61	3:42874934:C:T	rs1582882	3	42874934	4.9e-09	42872182	42923964	66	64	2	rs1582882;rs4683349	1	rs1582882
62	3:47087837:A:T	rs13063578	3	47087837	2.1e-39	46150937	47580158	571	528	13	rs113010081;rs41290648;rs13063578;rs762450647;rs114824041;rs529650262;rs57383920;rs545635015;rs7430624;rs7430680;rs9877782;rs2168443;rs73079616	3	rs113010081;rs13063578;rs73079616						62	3:47087837:A:T	rs13063578	3	47087837	2.1e-39	46150937	47580158	571	528	13	rs113010081;rs41290648;rs13063578;rs762450647;rs114824041;rs529650262;rs57383920;rs545635015;rs7430624;rs7430680;rs9877782;rs2168443;rs73079616	3	rs113010081;rs13063578;rs73079616
63	3:71382067:A:G	rs71298382	3	71382067	3.8e-33	71310697	71629657	66	64	10	rs144457766;rs13060551;rs71298382;rs13063149;rs10511017;rs763955;rs831070;rs35894506;rs13101209;rs34832380	6	rs144457766;rs71298382;rs10511017;rs831070;rs13101209;rs34832380						63	3:71382067:A:G	rs71298382	3	71382067	3.8e-33	71310697	71629657	66	64	10	rs144457766;rs13060551;rs71298382;rs13063149;rs10511017;rs763955;rs831070;rs35894506;rs13101209;rs34832380	6	rs144457766;rs71298382;rs10511017;rs831070;rs13101209;rs34832380
64	3:119797879:C:G	rs334553	3	119797879	3.9e-09	119532652	119818585	68	61	1	rs334553	1	rs334553						64	3:119797879:C:G	rs334553	3	119797879	3.9e-09	119532652	119818585	68	61	1	rs334553	1	rs334553
65	3:123068820:A:G	rs4474982	3	123068820	3.7e-09	123052018	123132632	47	46	2	rs4474982;rs17295401	1	rs4474982						65	3:123068820:A:G	rs4474982	3	123068820	3.7e-09	123052018	123132632	47	46	2	rs4474982;rs17295401	1	rs4474982
66	3:124435110:C:T	rs332507	3	124435110	3.6e-08	124352236	124435110	38	37	1	rs332507	1	rs332507						66	3:124435110:C:T	rs332507	3	124435110	3.6e-08	124352236	124435110	38	37	1	rs332507	1	rs332507
67	3:128301390:C:T	rs2734031	3	128301390	1.7e-50	128166312	128963892	539	508	58	rs12488487;rs2713579;rs202183059;rs11712335;rs2713602;rs142038426;rs115140826;rs116673373;rs62270941;rs200401060;rs28773251;rs73203442;rs538846622;rs72987210;rs2245626;rs2734046;rs2713572;rs191260251;rs1976996;rs2734031;rs2253125;rs76367978;rs12629160;rs9844706;rs13085346;rs10804586;rs10934860;rs113762328;rs201381078;rs9881470;rs61008956;rs35151839;rs13098522;rs71331680;rs4596167;rs56003704;rs677…	12	rs12488487;rs202183059;rs142038426;rs200401060;rs191260251;rs2734031;rs6782228;rs79955866;rs4396915;rs575628867;rs7638528;rs34774315						67	3:128301390:C:T	rs2734031	3	128301390	1.7e-50	128166312	128963892	539	508	58	rs12488487;rs2713579;rs202183059;rs11712335;rs2713602;rs142038426;rs115140826;rs116673373;rs62270941;rs200401060;rs28773251;rs73203442;rs538846622;rs72987210;rs2245626;rs2734046;rs2713572;rs191260251;rs1976996;rs2734031;rs2253125;rs76367978;rs12629160;rs9844706;rs13085346;rs10804586;rs10934860;rs113762328;rs201381078;rs9881470;rs61008956;rs35151839;rs13098522;rs71331680;rs4596167;rs56003704;rs677…	12	rs12488487;rs202183059;rs142038426;rs200401060;rs191260251;rs2734031;rs6782228;rs79955866;rs4396915;rs575628867;rs7638528;rs34774315
68	3:135874932:G:T	rs28669017	3	135874932	9.9e-09	135625498	136638975	256	242	1	rs28669017	1	rs28669017						68	3:135874932:G:T	rs28669017	3	135874932	9.9e-09	135625498	136638975	256	242	1	rs28669017	1	rs28669017
69	3:141150026:A:G	rs7625643	3	141150026	3e-16	140868715	141336557	218	204	5	rs13062081;rs7625643;rs9856976;rs4683603;rs2011092	2	rs13062081;rs7625643						69	3:141150026:A:G	rs7625643	3	141150026	3e-16	140868715	141336557	218	204	5	rs13062081;rs7625643;rs9856976;rs4683603;rs2011092	2	rs13062081;rs7625643
70	3:186212977:C:T	rs7642903	3	186212977	3.2e-08	186208238	186221982	10	10	1	rs7642903	1	rs7642903						70	3:186212977:C:T	rs7642903	3	186212977	3.2e-08	186208238	186221982	10	10	1	rs7642903	1	rs7642903
71	4:729603:A:G	rs73221129	4	729603	3.7e-08	700032	745053	51	50	1	rs73221129	1	rs73221129						71	4:729603:A:G	rs73221129	4	729603	3.7e-08	700032	745053	51	50	1	rs73221129	1	rs73221129
72	4:6943776:G:T	rs6831590	4	6943776	1.2e-11	6915862	7088986	195	189	6	rs6831590;rs73202120;rs4026585;rs568868093;rs4689590;rs7668673	1	rs6831590						72	4:6943776:G:T	rs6831590	4	6943776	1.2e-11	6915862	7088986	195	189	6	rs6831590;rs73202120;rs4026585;rs568868093;rs4689590;rs7668673	1	rs6831590
73	4:36312542:A:G	rs28530750	4	36312542	4.9e-10	36312542	36340272	10	10	1	rs28530750	1	rs28530750						73	4:36312542:A:G	rs28530750	4	36312542	4.9e-10	36312542	36340272	10	10	1	rs28530750	1	rs28530750
74	4:38362876:C:T	rs2046634	4	38362876	5.1e-97	37953055	39576339	1342	1258	129	rs73236848;rs1364953;rs6531601;rs6531603;rs10018836;rs34445136;rs1344603;rs12506500;rs57932388;rs10013783;rs779467152;rs1006658;rs4833028;rs78953128;rs6531626;rs4832758;rs10517472;rs7676429;rs771878744;rs1586458;rs4488948;rs987121;rs986507;rs12502727;rs11442171;rs1386625;rs1487624;rs6810650;rs12646716;rs73243345;rs199719375;rs745028;rs4282192;rs139132988;rs4832763;rs71641345;rs28464959;rs13126863…	25	rs73236848;rs1364953;rs1344603;rs779467152;rs6531626;rs10517472;rs771878744;rs4488948;rs147202050;rs201994007;rs2046634;rs11726170;rs76981581;rs73243389;rs7694608;rs28523678;rs115740096;rs71641371;rs13111764;rs530451786;rs757791113;rs372331544;rs62294499;rs74809218;rs28637174						74	4:38362876:C:T	rs2046634	4	38362876	5.1e-97	37953055	39576339	1342	1258	129	rs73236848;rs1364953;rs6531601;rs6531603;rs10018836;rs34445136;rs1344603;rs12506500;rs57932388;rs10013783;rs779467152;rs1006658;rs4833028;rs78953128;rs6531626;rs4832758;rs10517472;rs7676429;rs771878744;rs1586458;rs4488948;rs987121;rs986507;rs12502727;rs11442171;rs1386625;rs1487624;rs6810650;rs12646716;rs73243345;rs199719375;rs745028;rs4282192;rs139132988;rs4832763;rs71641345;rs28464959;rs13126863…	25	rs73236848;rs1364953;rs1344603;rs779467152;rs6531626;rs10517472;rs771878744;rs4488948;rs147202050;rs201994007;rs2046634;rs11726170;rs76981581;rs73243389;rs7694608;rs28523678;rs115740096;rs71641371;rs13111764;rs530451786;rs757791113;rs372331544;rs62294499;rs74809218;rs28637174
75	4:55408999:C:T	rs218265	4	55408999	6e-20	55254907	55580596	318	300	17	rs12513339;rs148982405;rs218264;rs218265;rs13135067;rs170117;rs10434439;rs17826456;rs2703479;rs723585;rs6825657;rs6554198;rs149324428;rs2855770;rs13135792;rs35746400;rs2537860	4	rs12513339;rs218265;rs17826456;rs723585						75	4:55408999:C:T	rs218265	4	55408999	6e-20	55254907	55580596	318	300	17	rs12513339;rs148982405;rs218264;rs218265;rs13135067;rs170117;rs10434439;rs17826456;rs2703479;rs723585;rs6825657;rs6554198;rs149324428;rs2855770;rs13135792;rs35746400;rs2537860	4	rs12513339;rs218265;rs17826456;rs723585
76	4:74963049:C:T	rs9131	4	74963049	1.2e-95	73881707	75217414	440	423	39	rs13102697;rs7689035;rs34585292;rs58721459;rs72649196;rs72650830;rs12503874;rs74361503;rs564244632;rs73828860;rs16850073;rs34821794;rs13435687;rs7689435;rs3117604;rs4074;rs519565;rs6853814;rs72652925;rs9131;rs33950486;rs6841362;rs113948964;rs1072389;rs60069701;rs17230459;rs6814380;rs6837786;rs74889912;rs533337502;rs112738896;rs148908270;rs79953229;rs10518120;rs75300673;rs13136425;rs17232682;rs114…	13	rs13102697;rs72649196;rs72650830;rs74361503;rs16850073;rs3117604;rs6853814;rs72652925;rs9131;rs148908270;rs10518120;rs17232682;rs77901335						76	4:74963049:C:T	rs9131	4	74963049	1.2e-95	73881707	75217414	440	423	39	rs13102697;rs7689035;rs34585292;rs58721459;rs72649196;rs72650830;rs12503874;rs74361503;rs564244632;rs73828860;rs16850073;rs34821794;rs13435687;rs7689435;rs3117604;rs4074;rs519565;rs6853814;rs72652925;rs9131;rs33950486;rs6841362;rs113948964;rs1072389;rs60069701;rs17230459;rs6814380;rs6837786;rs74889912;rs533337502;rs112738896;rs148908270;rs79953229;rs10518120;rs75300673;rs13136425;rs17232682;rs114…	13	rs13102697;rs72649196;rs72650830;rs74361503;rs16850073;rs3117604;rs6853814;rs72652925;rs9131;rs148908270;rs10518120;rs17232682;rs77901335
77	4:80824527:A:T	rs11946205	4	80824527	7.6e-19	80679143	80967671	368	343	16	rs11946205;rs11098942;rs34138950;rs146147133;rs13117030;rs6846911;rs72653274;rs78054636;rs535815377;rs28830602;rs28377689;rs7664182;rs7439876;rs6847975;rs34383585;rs34821632	1	rs11946205						77	4:80824527:A:T	rs11946205	4	80824527	7.6e-19	80679143	80967671	368	343	16	rs11946205;rs11098942;rs34138950;rs146147133;rs13117030;rs6846911;rs72653274;rs78054636;rs535815377;rs28830602;rs28377689;rs7664182;rs7439876;rs6847975;rs34383585;rs34821632	1	rs11946205
78	4:83981841:A:G	rs11732419	4	83981841	2.2e-13	83521544	83998642	391	357	8	rs72661271;rs553093210;rs4693472;rs11732419;rs10032004;rs35882389;rs138387938;rs540677862	2	rs72661271;rs11732419						78	4:83981841:A:G	rs11732419	4	83981841	2.2e-13	83521544	83998642	391	357	8	rs72661271;rs553093210;rs4693472;rs11732419;rs10032004;rs35882389;rs138387938;rs540677862	2	rs72661271;rs11732419
79	4:103474768:C:T	rs230511	4	103474768	7.4e-35	103390496	103962532	811	765	20	rs28871712;rs2903281;rs374187209;rs1598861;rs13149243;rs200731261;rs62327181;rs228632;rs201903300;rs223504;rs7662536;rs113473633;rs230511;rs567727578;rs223500;rs3960788;rs140289949;rs11097790;rs71596369;rs532293993	5	rs28871712;rs113473633;rs230511;rs140289949;rs71596369						79	4:103474768:C:T	rs230511	4	103474768	7.4e-35	103390496	103962532	811	765	20	rs28871712;rs2903281;rs374187209;rs1598861;rs13149243;rs200731261;rs62327181;rs228632;rs201903300;rs223504;rs7662536;rs113473633;rs230511;rs567727578;rs223500;rs3960788;rs140289949;rs11097790;rs71596369;rs532293993	5	rs28871712;rs113473633;rs230511;rs140289949;rs71596369
80	4:106127121:C:T	rs34104813	4	106127121	2.3e-45	105472395	106479010	603	561	42	rs62329718;rs17049930;rs7673961;rs2097749;rs35989717;rs1034677;rs13151168;rs151142888;rs10022109;rs75055328;rs17501550;rs723534;rs1015521;rs57389123;rs3055846;rs1603705;rs375012980;rs35821105;rs12643660;rs7677094;rs17430251;rs72665951;rs2726511;rs552615617;rs552917235;rs796397950;rs34104813;rs72665944;rs2647237;rs2647264;rs28478829;rs4699179;rs13141889;rs11372893;rs9884482;rs139404763;rs71599038;…	10	rs62329718;rs7673961;rs151142888;rs17501550;rs17430251;rs34104813;rs139404763;rs114832990;rs143433201;rs3960769						80	4:106127121:C:T	rs34104813	4	106127121	2.3e-45	105472395	106479010	603	561	42	rs62329718;rs17049930;rs7673961;rs2097749;rs35989717;rs1034677;rs13151168;rs151142888;rs10022109;rs75055328;rs17501550;rs723534;rs1015521;rs57389123;rs3055846;rs1603705;rs375012980;rs35821105;rs12643660;rs7677094;rs17430251;rs72665951;rs2726511;rs552615617;rs552917235;rs796397950;rs34104813;rs72665944;rs2647237;rs2647264;rs28478829;rs4699179;rs13141889;rs11372893;rs9884482;rs139404763;rs71599038;…	10	rs62329718;rs7673961;rs151142888;rs17501550;rs17430251;rs34104813;rs139404763;rs114832990;rs143433201;rs3960769
81	4:113111172:A:C	rs1521478	4	113111172	9.6e-15	112474101	113916643	359	331	9	rs113051879;rs1521478;rs34100698;rs60391724;rs200940502;rs7674827;rs763459;rs34894300;rs754474472	2	rs113051879;rs1521478						81	4:113111172:A:C	rs1521478	4	113111172	9.6e-15	112474101	113916643	359	331	9	rs113051879;rs1521478;rs34100698;rs60391724;rs200940502;rs7674827;rs763459;rs34894300;rs754474472	2	rs113051879;rs1521478
82	4:123681156:A:C	rs309375	4	123681156	2.7e-19	123133178	123768758	183	169	7	rs111545194;rs309375;rs560571923;rs71599172;rs72526545;rs371752979;rs545765940	2	rs111545194;rs309375						82	4:123681156:A:C	rs309375	4	123681156	2.7e-19	123133178	123768758	183	169	7	rs111545194;rs309375;rs560571923;rs71599172;rs72526545;rs371752979;rs545765940	2	rs111545194;rs309375
83	4:144896336:A:G	rs60428870	4	144896336	8.2e-09	144610736	145022433	1124	1076	1	rs60428870	1	rs60428870						83	4:144896336:A:G	rs60428870	4	144896336	8.2e-09	144610736	145022433	1124	1076	1	rs60428870	1	rs60428870
84	4:149360115:A:G	rs62332388	4	149360115	3e-08	149352119	149400702	24	24	1	rs62332388	1	rs62332388						84	4:149360115:A:G	rs62332388	4	149360115	3e-08	149352119	149400702	24	24	1	rs62332388	1	rs62332388
85	4:153000346:C:T	rs7677733	4	153000346	1.7e-13	152932263	153099920	147	142	8	rs7677733;rs4696130;rs35752631;rs7695495;rs140008192;rs13102186;rs200168385;rs4521327	1	rs7677733						85	4:153000346:C:T	rs7677733	4	153000346	1.7e-13	152932263	153099920	147	142	8	rs7677733;rs4696130;rs35752631;rs7695495;rs140008192;rs13102186;rs200168385;rs4521327	1	rs7677733
86	5:1287194:A:G	rs2853677	5	1287194	2.3e-21	1275857	1297918	34	34	14	rs749685059;rs72709458;rs7705526;rs2736100;rs2736099;rs62332588;rs71575544;rs56023411;rs6554754;rs13156167;rs33961405;rs2853677;rs2853676;rs528538268	3	rs749685059;rs2853677;rs528538268						86	5:1287194:A:G	rs2853677	5	1287194	2.3e-21	1275857	1297918	34	34	14	rs749685059;rs72709458;rs7705526;rs2736100;rs2736099;rs62332588;rs71575544;rs56023411;rs6554754;rs13156167;rs33961405;rs2853677;rs2853676;rs528538268	3	rs749685059;rs2853677;rs528538268
87	5:35859863:G:T	rs11567701	5	35859863	2.9e-41	35799994	35992867	285	274	21	rs11567701;rs72742450;rs17376481;rs852243;rs34070494;rs700174;rs6892087;rs17313606;rs700162;rs59401195;rs10512634;rs3822735;rs13164644;rs376322829;rs375025698;rs4370302;rs12516866;rs200562193;rs5867289;rs10624573;rs11949633	2	rs11567701;rs11949633						87	5:35859863:G:T	rs11567701	5	35859863	2.9e-41	35799994	35992867	285	274	21	rs11567701;rs72742450;rs17376481;rs852243;rs34070494;rs700174;rs6892087;rs17313606;rs700162;rs59401195;rs10512634;rs3822735;rs13164644;rs376322829;rs375025698;rs4370302;rs12516866;rs200562193;rs5867289;rs10624573;rs11949633	2	rs11567701;rs11949633
88	5:68603508:C:CA	rs34077586	5	68603508	5.6e-11	68449239	68747047	402	372	5	rs34077586;rs11296299;rs61623522;rs35645434;rs13356824	1	rs34077586						88	5:68603508:C:CA	rs34077586	5	68603508	5.6e-11	68449239	68747047	402	372	5	rs34077586;rs11296299;rs61623522;rs35645434;rs13356824	1	rs34077586
89	5:71748624:A:G	rs4703890	5	71748624	3.8e-18	71503687	71772130	110	108	9	rs34500808;rs10474066;rs6452444;rs4703853;rs10036789;rs4703890;rs3112483;rs2973425;rs7709268	2	rs34500808;rs4703890						89	5:71748624:A:G	rs4703890	5	71748624	3.8e-18	71503687	71772130	110	108	9	rs34500808;rs10474066;rs6452444;rs4703853;rs10036789;rs4703890;rs3112483;rs2973425;rs7709268	2	rs34500808;rs4703890
90	5:88125853:G:T	rs304151	5	88125853	9.4e-14	87100442	88409185	588	552	10	rs2178270;rs35559400;rs60216969;rs10061297;rs304151;rs27643;rs76003436;rs168645;rs700592;rs35981402	3	rs2178270;rs304151;rs35981402						90	5:88125853:G:T	rs304151	5	88125853	9.4e-14	87100442	88409185	588	552	10	rs2178270;rs35559400;rs60216969;rs10061297;rs304151;rs27643;rs76003436;rs168645;rs700592;rs35981402	3	rs2178270;rs304151;rs35981402
91	5:110566360:C:T	rs114378220	5	110566360	1.9e-10	110517419	110566360	3	3	1	rs114378220	1	rs114378220						91	5:110566360:C:T	rs114378220	5	110566360	1.9e-10	110517419	110566360	3	3	1	rs114378220	1	rs114378220
92	5:127418850:C:G	rs3812049	5	127418850	2.5e-09	127350549	127543280	27	27	1	rs3812049	1	rs3812049						92	5:127418850:C:G	rs3812049	5	127418850	2.5e-09	127350549	127543280	27	27	1	rs3812049	1	rs3812049
93	5:131808869:A:G	rs2548993	5	131808869	2.5e-13	131748241	131809316	46	45	3	rs2548993;rs2285673;rs10066308	1	rs2548993						93	5:131808869:A:G	rs2548993	5	131808869	2.5e-13	131748241	131809316	46	45	3	rs2548993;rs2285673;rs10066308	1	rs2548993
94	5:134432390:A:G	rs254574	5	134432390	2.1e-08	134422204	134453390	25	23	2	rs254574;rs17659312	1	rs254574						94	5:134432390:A:G	rs254574	5	134432390	2.1e-08	134422204	134453390	25	23	2	rs254574;rs17659312	1	rs254574
95	5:134722833:A:C	rs75925066	5	134722833	1.1e-10	134712566	134722833	2	2	1	rs75925066	1	rs75925066						95	5:134722833:A:C	rs75925066	5	134722833	1.1e-10	134712566	134722833	2	2	1	rs75925066	1	rs75925066
96	5:141539339:A:C	rs249677	5	141539339	2.7e-14	141418251	141567415	168	159	10	rs249677;rs10074925;rs11385613;rs13153792;rs1438699;rs12654522;rs13187922;rs12655443;rs249680;rs4912808	1	rs249677						96	5:141539339:A:C	rs249677	5	141539339	2.7e-14	141418251	141567415	168	159	10	rs249677;rs10074925;rs11385613;rs13153792;rs1438699;rs12654522;rs13187922;rs12655443;rs249680;rs4912808	1	rs249677
97	5:142717726:A:C	rs2398629	5	142717726	5.6e-11	142624349	142788147	44	37	1	rs2398629	1	rs2398629						97	5:142717726:A:C	rs2398629	5	142717726	5.6e-11	142624349	142788147	44	37	1	rs2398629	1	rs2398629
98	5:148200011:C:T	rs56330463	5	148200011	3.9e-27	148198999	148213506	45	42	4	rs56330463;rs141761380;rs2116715;rs35283004	1	rs56330463						98	5:148200011:C:T	rs56330463	5	148200011	3.9e-27	148198999	148213506	45	42	4	rs56330463;rs141761380;rs2116715;rs35283004	1	rs56330463
99	5:149432040:A:G	rs2116810	5	149432040	5.5e-11	149341279	149458419	69	68	4	rs2116810;rs13176911;rs216141;rs216146	1	rs2116810						99	5:149432040:A:G	rs2116810	5	149432040	5.5e-11	149341279	149458419	69	68	4	rs2116810;rs13176911;rs216141;rs216146	1	rs2116810
100	5:150467189:C:G	rs2233278	5	150467189	2.6e-08	150464579	150478318	10	10	1	rs2233278	1	rs2233278						100	5:150467189:C:G	rs2233278	5	150467189	2.6e-08	150464579	150478318	10	10	1	rs2233278	1	rs2233278
101	5:156944895:A:G	rs59327154	5	156944895	8.6e-09	156821313	156945657	18	17	1	rs59327154	1	rs59327154						101	5:156944895:A:G	rs59327154	5	156944895	8.6e-09	156821313	156945657	18	17	1	rs59327154	1	rs59327154
102	5:157945599:G:T	rs9313777	5	157945599	1.3e-15	157881647	158439165	161	146	8	rs9313777;rs62384990;rs7708604;rs10054487;rs5872563;rs11135037;rs12233966;rs56356600	2	rs9313777;rs56356600						102	5:157945599:G:T	rs9313777	5	157945599	1.3e-15	157881647	158439165	161	146	8	rs9313777;rs62384990;rs7708604;rs10054487;rs5872563;rs11135037;rs12233966;rs56356600	2	rs9313777;rs56356600
103	5:172000618:C:G	rs72848138	5	172000618	3.4e-09	171999057	172028195	38	31	2	rs72848138;rs12108820	1	rs72848138						103	5:172000618:C:G	rs72848138	5	172000618	3.4e-09	171999057	172028195	38	31	2	rs72848138;rs12108820	1	rs72848138
104	5:176742506:C:T	rs12659737	5	176742506	4.5e-20	176529083	176749588	183	165	11	rs62397239;rs10051822;rs5873567;rs34157521;rs28395268;rs12659737;rs139439683;rs369800591;rs35159794;rs4976641;rs6879055	2	rs62397239;rs12659737						104	5:176742506:C:T	rs12659737	5	176742506	4.5e-20	176529083	176749588	183	165	11	rs62397239;rs10051822;rs5873567;rs34157521;rs28395268;rs12659737;rs139439683;rs369800591;rs35159794;rs4976641;rs6879055	2	rs62397239;rs12659737
105	5:179048449:G:T	rs4535419	5	179048449	2.6e-10	178957208	179082582	76	66	6	rs4535419;rs574977616;rs74538410;rs11740867;rs62395249;rs35636829	1	rs4535419						105	5:179048449:G:T	rs4535419	5	179048449	2.6e-10	178957208	179082582	76	66	6	rs4535419;rs574977616;rs74538410;rs11740867;rs62395249;rs35636829	1	rs4535419
106	6:12159699:C:T	rs3777755	6	12159699	1.2e-10	12088544	12183050	52	50	2	rs3777755;rs35549154	1	rs3777755						106	6:12159699:C:T	rs3777755	6	12159699	1.2e-10	12088544	12183050	52	50	2	rs3777755;rs35549154	1	rs3777755
107	6:13531393:A:T	rs2560767	6	13531393	3.2e-08	13498680	13548691	65	60	1	rs2560767	1	rs2560767						107	6:13531393:A:T	rs2560767	6	13531393	3.2e-08	13498680	13548691	65	60	1	rs2560767	1	rs2560767
108	6:14732040:A:AG	rs11417299	6	14732040	2.4e-15	14711961	14734463	48	45	1	rs11417299	1	rs11417299						108	6:14732040:A:AG	rs11417299	6	14732040	2.4e-15	14711961	14734463	48	45	1	rs11417299	1	rs11417299
109	6:24820052:A:C	rs6911302	6	24820052	3.1e-33	24789643	24899079	137	130	6	rs6911302;rs9348649;rs9366586;rs9366587;rs13209580;rs12195807	1	rs6911302						109	6:24820052:A:C	rs6911302	6	24820052	3.1e-33	24789643	24899079	137	130	6	rs6911302;rs9348649;rs9366586;rs9366587;rs13209580;rs12195807	1	rs6911302
110	6:29592532:A:C	rs112092209	6	29592532	2e-24	25362732	29612837	212	198	27	rs182991550;rs534954485;rs2032451;rs2071303;rs529671152;rs12208447;rs12203693;rs12210403;rs78328533;rs9467772;rs545331552;rs533651180;rs116276131;rs571353831;rs189211732;rs413488;rs5875163;rs12193659;rs114503016;rs112092209;rs41283826;rs111508444;rs3129081;rs370501858;rs1233372;rs3129077;rs362538	10	rs182991550;rs2032451;rs529671152;rs12208447;rs9467772;rs533651180;rs116276131;rs413488;rs112092209;rs1233372						110	6:29592532:A:C	rs112092209	6	29592532	2e-24	25362732	29612837	212	198	27	rs182991550;rs534954485;rs2032451;rs2071303;rs529671152;rs12208447;rs12203693;rs12210403;rs78328533;rs9467772;rs545331552;rs533651180;rs116276131;rs571353831;rs189211732;rs413488;rs5875163;rs12193659;rs114503016;rs112092209;rs41283826;rs111508444;rs3129081;rs370501858;rs1233372;rs3129077;rs362538	10	rs182991550;rs2032451;rs529671152;rs12208447;rs9467772;rs533651180;rs116276131;rs413488;rs112092209;rs1233372
111	6:33194717:C:T	rs9277946	6	33194717	5.8e-10	33194717	33194717	1	1	1	rs9277946	1	rs9277946						111	6:33194717:C:T	rs9277946	6	33194717	5.8e-10	33194717	33194717	1	1	1	rs9277946	1	rs9277946
112	6:35620550:C:T	rs6931118	6	35620550	4e-09	35461128	35736473	193	177	5	rs7768844;rs148558396;rs57012493;rs6931118;rs36068862	3	rs7768844;rs57012493;rs6931118						112	6:35620550:C:T	rs6931118	6	35620550	4e-09	35461128	35736473	193	177	5	rs7768844;rs148558396;rs57012493;rs6931118;rs36068862	3	rs7768844;rs57012493;rs6931118
113	6:42501162:C:G	rs11758943	6	42501162	1.5e-15	41749896	43463215	295	198	10	rs10947996;rs12214723;rs67289879;rs142602868;rs73733094;rs7763360;rs11758943;rs62414581;rs113608927;rs16895923	5	rs10947996;rs67289879;rs142602868;rs7763360;rs11758943						113	6:42501162:C:G	rs11758943	6	42501162	1.5e-15	41749896	43463215	295	198	10	rs10947996;rs12214723;rs67289879;rs142602868;rs73733094;rs7763360;rs11758943;rs62414581;rs113608927;rs16895923	5	rs10947996;rs67289879;rs142602868;rs7763360;rs11758943
114	6:82464216:G:T	rs9361858	6	82464216	2.6e-09	82441337	82464987	6	5	2	rs9361858;rs915125	1	rs9361858						114	6:82464216:G:T	rs9361858	6	82464216	2.6e-09	82441337	82464987	6	5	2	rs9361858;rs915125	1	rs9361858
115	6:87969737:C:T	rs3734187	6	87969737	4.6e-19	87756580	88412786	873	813	19	rs3734187;rs201704987;rs9450645;rs60992482;rs397516;rs71554717;rs6912958;rs59385585;rs71554721;rs551472764;rs2246057;rs371926223;rs567903776;rs71018102;rs981087;rs368043525;rs750540803;rs11968184;rs60486090	1	rs3734187						115	6:87969737:C:T	rs3734187	6	87969737	4.6e-19	87756580	88412786	873	813	19	rs3734187;rs201704987;rs9450645;rs60992482;rs397516;rs71554717;rs6912958;rs59385585;rs71554721;rs551472764;rs2246057;rs371926223;rs567903776;rs71018102;rs981087;rs368043525;rs750540803;rs11968184;rs60486090	1	rs3734187
116	6:91005743:G:T	rs6908626	6	91005743	5.2e-10	90880393	91005743	3	3	1	rs6908626	1	rs6908626						116	6:91005743:G:T	rs6908626	6	91005743	5.2e-10	90880393	91005743	3	3	1	rs6908626	1	rs6908626
117	6:106563272:A:G	rs58550282	6	106563272	3.4e-08	106563052	106579725	14	13	1	rs58550282	1	rs58550282						117	6:106563272:A:G	rs58550282	6	106563272	3.4e-08	106563052	106579725	14	13	1	rs58550282	1	rs58550282
118	6:107442431:C:T	rs12208103	6	107442431	2.5e-11	107420110	107446540	35	32	4	rs12208103;rs966805;rs11153044;rs34112086	1	rs12208103						118	6:107442431:C:T	rs12208103	6	107442431	2.5e-11	107420110	107446540	35	32	4	rs12208103;rs966805;rs11153044;rs34112086	1	rs12208103
119	6:108053978:A:T	rs6568491	6	108053978	1.6e-21	108026146	108182286	185	139	9	rs6941160;rs6568491;rs7772132;rs2883360;rs2748441;rs846977;rs4946853;rs531311260;rs7754063	3	rs6941160;rs6568491;rs531311260						119	6:108053978:A:T	rs6568491	6	108053978	1.6e-21	108026146	108182286	185	139	9	rs6941160;rs6568491;rs7772132;rs2883360;rs2748441;rs846977;rs4946853;rs531311260;rs7754063	3	rs6941160;rs6568491;rs531311260
120	6:109625879:A:G	rs1546723	6	109625879	1.1e-24	109505740	110102628	1141	884	22	rs1546723;rs12527575;rs9480942;rs34610161;rs9386776;rs4548045;rs9386780;rs2884010;rs368561239;rs28360564;rs13203252;rs113250338;rs17534632;rs6920292;rs540143852;rs731878;rs535690592;rs11153219;rs72940976;rs9386800;rs12216333;rs11459279	3	rs1546723;rs13203252;rs12216333						120	6:109625879:A:G	rs1546723	6	109625879	1.1e-24	109505740	110102628	1141	884	22	rs1546723;rs12527575;rs9480942;rs34610161;rs9386776;rs4548045;rs9386780;rs2884010;rs368561239;rs28360564;rs13203252;rs113250338;rs17534632;rs6920292;rs540143852;rs731878;rs535690592;rs11153219;rs72940976;rs9386800;rs12216333;rs11459279	3	rs1546723;rs13203252;rs12216333
121	6:135529219:A:AT	rs562573028	6	135529219	2.4e-11	135450755	135537897	72	63	2	rs562573028;rs9402691	1	rs562573028						121	6:135529219:A:AT	rs562573028	6	135529219	2.4e-11	135450755	135537897	72	63	2	rs562573028;rs9402691	1	rs562573028
122	6:137082948:A:G	rs6924387	6	137082948	3.7e-08	137041365	137206262	181	175	1	rs6924387	1	rs6924387						122	6:137082948:A:G	rs6924387	6	137082948	3.7e-08	137041365	137206262	181	175	1	rs6924387	1	rs6924387
123	6:137996134:A:G	rs651973	6	137996134	9.3e-11	137958265	138006504	88	85	4	rs651973;rs747010145;rs77027760;rs928722	1	rs651973						123	6:137996134:A:G	rs651973	6	137996134	9.3e-11	137958265	138006504	88	85	4	rs651973;rs747010145;rs77027760;rs928722	1	rs651973
124	6:144385777:C:T	rs149110519	6	144385777	1.5e-14	144286685	144441671	7	7	2	rs149110519;rs35096174	1	rs149110519						124	6:144385777:C:T	rs149110519	6	144385777	1.5e-14	144286685	144441671	7	7	2	rs149110519;rs35096174	1	rs149110519
125	6:147684318:C:T	rs9403852	6	147684318	1.2e-09	147520965	147714318	115	104	1	rs9403852	1	rs9403852						125	6:147684318:C:T	rs9403852	6	147684318	1.2e-09	147520965	147714318	115	104	1	rs9403852	1	rs9403852
126	6:167511766:A:G	rs150110	6	167511766	2.2e-09	167511766	167511766	1	1	1	rs150110	1	rs150110						126	6:167511766:A:G	rs150110	6	167511766	2.2e-09	167511766	167511766	1	1	1	rs150110	1	rs150110
127	7:971124:A:G	rs6956301	7	971124	3.6e-09	951785	992463	16	15	4	rs6956301;rs7811597;rs13230191;rs10480059	1	rs6956301						127	7:971124:A:G	rs6956301	7	971124	3.6e-09	951785	992463	16	15	4	rs6956301;rs7811597;rs13230191;rs10480059	1	rs6956301
128	7:3157702:A:G	rs6955702	7	3157702	5.5e-10	3157702	3174182	4	4	1	rs6955702	1	rs6955702						128	7:3157702:A:G	rs6955702	7	3157702	5.5e-10	3157702	3174182	4	4	1	rs6955702	1	rs6955702
129	7:6502367:C:T	rs6796	7	6502367	1.6e-41	6373679	6666501	260	252	23	rs13235365;rs12702510;rs6943272;rs7781877;rs7809287;rs11980487;rs9771475;rs199600967;rs376869408;rs71539925;rs57400051;rs836548;rs4720672;rs6796;rs6964421;rs2049342;rs62441272;rs12666051;rs68113083;rs73057394;rs58074950;rs34411495;rs4724827	4	rs13235365;rs6796;rs58074950;rs4724827						129	7:6502367:C:T	rs6796	7	6502367	1.6e-41	6373679	6666501	260	252	23	rs13235365;rs12702510;rs6943272;rs7781877;rs7809287;rs11980487;rs9771475;rs199600967;rs376869408;rs71539925;rs57400051;rs836548;rs4720672;rs6796;rs6964421;rs2049342;rs62441272;rs12666051;rs68113083;rs73057394;rs58074950;rs34411495;rs4724827	4	rs13235365;rs6796;rs58074950;rs4724827
130	7:8018180:A:G	rs7804306	7	8018180	1.9e-10	8004152	8110387	78	72	1	rs7804306	1	rs7804306						130	7:8018180:A:G	rs7804306	7	8018180	1.9e-10	8004152	8110387	78	72	1	rs7804306	1	rs7804306
131	7:22715091:C:T	rs6976090	7	22715091	2.5e-10	22708784	22748954	41	41	3	rs6976090;rs17302823;rs11763992	1	rs6976090						131	7:22715091:C:T	rs6976090	7	22715091	2.5e-10	22708784	22748954	41	41	3	rs6976090;rs17302823;rs11763992	1	rs6976090
132	7:27162535:C:G	rs3213847	7	27162535	1.1e-12	26694926	27197319	379	362	4	rs55959127;rs2030135;rs3213847;rs71539503	2	rs55959127;rs3213847						132	7:27162535:C:G	rs3213847	7	27162535	1.1e-12	26694926	27197319	379	362	4	rs55959127;rs2030135;rs3213847;rs71539503	2	rs55959127;rs3213847
133	7:28277107:C:G	rs2158799	7	28277107	5.9e-61	28051642	28333077	305	271	34	rs17623849;rs6958010;rs76713317;rs35830575;rs10254284;rs1635852;rs1635853;rs200331915;rs10226758;rs13234714;rs4722758;rs849333;rs11448038;rs7786444;rs62449929;rs478266;rs537764;rs35030870;rs849326;rs177453;rs2158799;rs73078527;rs1513269;rs62449561;rs111231652;rs13312232;rs77166288;rs4719930;rs12537724;rs122362;rs148501270;rs177499;rs177504;rs55833773	8	rs17623849;rs6958010;rs4722758;rs62449929;rs478266;rs2158799;rs148501270;rs177499						133	7:28277107:C:G	rs2158799	7	28277107	5.9e-61	28051642	28333077	305	271	34	rs17623849;rs6958010;rs76713317;rs35830575;rs10254284;rs1635852;rs1635853;rs200331915;rs10226758;rs13234714;rs4722758;rs849333;rs11448038;rs7786444;rs62449929;rs478266;rs537764;rs35030870;rs849326;rs177453;rs2158799;rs73078527;rs1513269;rs62449561;rs111231652;rs13312232;rs77166288;rs4719930;rs12537724;rs122362;rs148501270;rs177499;rs177504;rs55833773	8	rs17623849;rs6958010;rs4722758;rs62449929;rs478266;rs2158799;rs148501270;rs177499
134	7:28724374:G:T	rs56388170	7	28724374	2e-71	28714427	28889403	147	142	28	rs60171273;rs886816;rs5883162;rs10230283;rs34985001;rs73077845;rs6977136;rs59242931;rs41344;rs6979374;rs9969149;rs56388170;rs10238435;rs41349;rs6462102;rs7799415;rs2237353;rs2299113;rs10264895;rs7791625;rs16874653;rs73083763;rs5883163;rs35384827;rs555835176;rs7795839;rs17730214;rs779188157	7	rs60171273;rs56388170;rs5883163;rs35384827;rs555835176;rs17730214;rs779188157						134	7:28724374:G:T	rs56388170	7	28724374	2e-71	28714427	28889403	147	142	28	rs60171273;rs886816;rs5883162;rs10230283;rs34985001;rs73077845;rs6977136;rs59242931;rs41344;rs6979374;rs9969149;rs56388170;rs10238435;rs41349;rs6462102;rs7799415;rs2237353;rs2299113;rs10264895;rs7791625;rs16874653;rs73083763;rs5883163;rs35384827;rs555835176;rs7795839;rs17730214;rs779188157	7	rs60171273;rs56388170;rs5883163;rs35384827;rs555835176;rs17730214;rs779188157
135	7:50370254:C:T	rs149007767	7	50370254	2.1e-18	50198966	50528043	62	61	6	rs73122995;rs76641566;rs149007767;rs141941851;rs62447197;rs80309567	4	rs73122995;rs76641566;rs149007767;rs80309567						135	7:50370254:C:T	rs149007767	7	50370254	2.1e-18	50198966	50528043	62	61	6	rs73122995;rs76641566;rs149007767;rs141941851;rs62447197;rs80309567	4	rs73122995;rs76641566;rs149007767;rs80309567
136	7:56291088:A:G	rs118037742	7	56291088	2.8e-08	55811939	56684532	15	15	1	rs118037742	1	rs118037742						136	7:56291088:A:G	rs118037742	7	56291088	2.8e-08	55811939	56684532	15	15	1	rs118037742	1	rs118037742
137	7:92408370:C:T	rs445	7	92408370	2.8e-37	91442376	93064589	139	128	20	rs150839289;rs144627701;rs17696150;rs117562925;rs42033;rs42377;rs73232041;rs74927662;rs4729046;rs740047;rs5885811;rs541963590;rs190363527;rs563084413;rs3731265;rs3731332;rs445;rs557928459;rs1005346;rs111812139	5	rs150839289;rs42033;rs541963590;rs190363527;rs445						137	7:92408370:C:T	rs445	7	92408370	2.8e-37	91442376	93064589	139	128	20	rs150839289;rs144627701;rs17696150;rs117562925;rs42033;rs42377;rs73232041;rs74927662;rs4729046;rs740047;rs5885811;rs541963590;rs190363527;rs563084413;rs3731265;rs3731332;rs445;rs557928459;rs1005346;rs111812139	5	rs150839289;rs42033;rs541963590;rs190363527;rs445
138	7:97933867:A:T	rs7785612	7	97933867	3.2e-14	97665261	98039459	412	386	9	rs7785612;rs371126588;rs11385557;rs4727392;rs1986184;rs6958572;rs12533016;rs12113294;rs140265934	1	rs7785612						138	7:97933867:A:T	rs7785612	7	97933867	3.2e-14	97665261	98039459	412	386	9	rs7785612;rs371126588;rs11385557;rs4727392;rs1986184;rs6958572;rs12533016;rs12113294;rs140265934	1	rs7785612
139	7:99052428:C:T	rs3779354	7	99052428	4.5e-13	98896709	99760087	403	354	12	rs3779354;rs6961634;rs28365067;rs11401860;rs2014764;rs6956344;rs79250696;rs548497539;rs10232076;rs143524414;rs151336377;rs2107350	2	rs3779354;rs2107350						139	7:99052428:C:T	rs3779354	7	99052428	4.5e-13	98896709	99760087	403	354	12	rs3779354;rs6961634;rs28365067;rs11401860;rs2014764;rs6956344;rs79250696;rs548497539;rs10232076;rs143524414;rs151336377;rs2107350	2	rs3779354;rs2107350
140	7:116025072:A:G	rs77394567	7	116025072	2.5e-10	115997137	116192330	58	53	1	rs77394567	1	rs77394567						140	7:116025072:A:G	rs77394567	7	116025072	2.5e-10	115997137	116192330	58	53	1	rs77394567	1	rs77394567
141	7:127015083:A:G	rs62621812	7	127015083	1.9e-11	127015083	127519243	4	4	2	rs62621812;rs534049724	1	rs62621812						141	7:127015083:A:G	rs62621812	7	127015083	1.9e-11	127015083	127519243	4	4	2	rs62621812;rs534049724	1	rs62621812
142	7:150209636:G:T	rs55700285	7	150209636	1.2e-17	150204615	150542711	441	421	6	rs55700285;rs7784887;rs2018776;rs12668363;rs35322833;rs62492368	2	rs55700285;rs62492368						142	7:150209636:G:T	rs55700285	7	150209636	1.2e-17	150204615	150542711	441	421	6	rs55700285;rs7784887;rs2018776;rs12668363;rs35322833;rs62492368	2	rs55700285;rs62492368
143	8:5544991:C:T	rs7817815	8	5544991	2.7e-09	5541910	5554323	31	30	1	rs7817815	1	rs7817815						143	8:5544991:C:T	rs7817815	8	5544991	2.7e-09	5541910	5554323	31	30	1	rs7817815	1	rs7817815
144	8:9183358:A:G	rs9987289	8	9183358	3.6e-12	9167797	9231661	80	78	3	rs9987289;rs11447452;rs4332138	1	rs9987289						144	8:9183358:A:G	rs9987289	8	9183358	3.6e-12	9167797	9231661	80	78	3	rs9987289;rs11447452;rs4332138	1	rs9987289
145	8:10732905:A:G	rs1864585	8	10732905	7.5e-12	10542007	10786379	224	217	11	rs28588745;rs1864585;rs7823200;rs74979853;rs7820334;rs73208758;rs28434571;rs7834323;rs2409654;rs3808604;rs17777835	2	rs28588745;rs1864585						145	8:10732905:A:G	rs1864585	8	10732905	7.5e-12	10542007	10786379	224	217	11	rs28588745;rs1864585;rs7823200;rs74979853;rs7820334;rs73208758;rs28434571;rs7834323;rs2409654;rs3808604;rs17777835	2	rs28588745;rs1864585
146	8:22962759:A:G	rs4872053	8	22962759	3.1e-10	22927696	22993798	16	15	3	rs4872053;rs9644063;rs6557617	1	rs4872053						146	8:22962759:A:G	rs4872053	8	22962759	3.1e-10	22927696	22993798	16	15	3	rs4872053;rs9644063;rs6557617	1	rs4872053
147	8:26243136:A:G	rs9314323	8	26243136	2.3e-08	26188998	26271120	47	43	1	rs9314323	1	rs9314323						147	8:26243136:A:G	rs9314323	8	26243136	2.3e-08	26188998	26271120	47	43	1	rs9314323	1	rs9314323
148	8:30279453:A:G	rs6468342	8	30279453	4.5e-15	30239427	30493020	109	99	6	rs6468342;rs11440225;rs62508370;rs12677454;rs4458838;rs2915611	1	rs6468342						148	8:30279453:A:G	rs6468342	8	30279453	4.5e-15	30239427	30493020	109	99	6	rs6468342;rs11440225;rs62508370;rs12677454;rs4458838;rs2915611	1	rs6468342
149	8:41104605:A:T	rs55771780	8	41104605	3.4e-09	41104605	41104605	1	1	1	rs55771780	1	rs55771780						149	8:41104605:A:T	rs55771780	8	41104605	3.4e-09	41104605	41104605	1	1	1	rs55771780	1	rs55771780
150	8:41630447:A:G	rs4737010	8	41630447	5.8e-22	41540622	41703378	66	62	7	rs34265667;rs4737010;rs753101165;rs3758128;rs2111807;rs1362888;rs489429	2	rs34265667;rs4737010						150	8:41630447:A:G	rs4737010	8	41630447	5.8e-22	41540622	41703378	66	62	7	rs34265667;rs4737010;rs753101165;rs3758128;rs2111807;rs1362888;rs489429	2	rs34265667;rs4737010
151	8:48651633:A:G	rs45577137	8	48651633	1.9e-12	48651633	48651633	1	1	1	rs45577137	1	rs45577137						151	8:48651633:A:G	rs45577137	8	48651633	1.9e-12	48651633	48651633	1	1	1	rs45577137	1	rs45577137
152	8:61650831:A:T	rs7846314	8	61650831	2.2e-64	61398259	61809918	141	131	22	rs546943513;rs117198909;rs534826288;rs7846314;rs900504;rs1483207;rs11780594;rs62526494;rs3890803;rs28438524;rs35687554;rs13271033;rs10957153;rs62524914;rs6981399;rs76254668;rs759471069;rs28860866;rs7837493;rs4237042;rs6984381;rs150810273	6	rs546943513;rs7846314;rs76254668;rs759471069;rs28860866;rs6984381						152	8:61650831:A:T	rs7846314	8	61650831	2.2e-64	61398259	61809918	141	131	22	rs546943513;rs117198909;rs534826288;rs7846314;rs900504;rs1483207;rs11780594;rs62526494;rs3890803;rs28438524;rs35687554;rs13271033;rs10957153;rs62524914;rs6981399;rs76254668;rs759471069;rs28860866;rs7837493;rs4237042;rs6984381;rs150810273	6	rs546943513;rs7846314;rs76254668;rs759471069;rs28860866;rs6984381
153	8:79572713:A:C	rs10093797	8	79572713	1.8e-34	77997354	79750564	426	397	17	rs118006413;rs75432699;rs117988194;rs10093797;rs10504680;rs34540619;rs35710652;rs769030515;rs11780815;rs3888020;rs2587155;rs16905756;rs967426;rs7831928;rs36016235;rs12155808;rs2717548	4	rs118006413;rs75432699;rs10093797;rs2717548						153	8:79572713:A:C	rs10093797	8	79572713	1.8e-34	77997354	79750564	426	397	17	rs118006413;rs75432699;rs117988194;rs10093797;rs10504680;rs34540619;rs35710652;rs769030515;rs11780815;rs3888020;rs2587155;rs16905756;rs967426;rs7831928;rs36016235;rs12155808;rs2717548	4	rs118006413;rs75432699;rs10093797;rs2717548
154	8:101180650:A:G	rs4521730	8	101180650	4.9e-09	101150355	101392717	90	85	3	rs4521730;rs62532707;rs11779535	1	rs4521730						154	8:101180650:A:G	rs4521730	8	101180650	4.9e-09	101150355	101392717	90	85	3	rs4521730;rs62532707;rs11779535	1	rs4521730
155	8:103353730:C:T	rs7827839	8	103353730	2.2e-09	103203727	103440575	54	48	2	rs7827839;rs556557298	1	rs7827839						155	8:103353730:C:T	rs7827839	8	103353730	2.2e-09	103203727	103440575	54	48	2	rs7827839;rs556557298	1	rs7827839
156	8:119665997:A:G	rs2514611	8	119665997	1.5e-08	119611476	119672134	37	37	1	rs2514611	1	rs2514611						156	8:119665997:A:G	rs2514611	8	119665997	1.5e-08	119611476	119672134	37	37	1	rs2514611	1	rs2514611
157	8:126488235:C:T	rs2980868	8	126488235	1.9e-22	126447308	126507389	81	72	10	rs2980868;rs58253018;rs574633917;rs199591805;rs2954038;rs2385114;rs2980885;rs2980884;rs2980883;rs6988140	1	rs2980868						157	8:126488235:C:T	rs2980868	8	126488235	1.9e-22	126447308	126507389	81	72	10	rs2980868;rs58253018;rs574633917;rs199591805;rs2954038;rs2385114;rs2980885;rs2980884;rs2980883;rs6988140	1	rs2980868
158	8:130606476:G:T	rs1865223	8	130606476	1.5e-43	130381945	130696137	217	210	24	rs62523714;rs2012880;rs80117247;rs111791897;rs4733710;rs12542190;rs377343294;rs1865223;rs60379390;rs145946521;rs4636162;rs4377928;rs17181607;rs28538623;rs6987588;rs760035278;rs1982094;rs56049814;rs10101101;rs10956484;rs72716390;rs761504901;rs6993442;rs17180618	5	rs62523714;rs111791897;rs1865223;rs1982094;rs72716390						158	8:130606476:G:T	rs1865223	8	130606476	1.5e-43	130381945	130696137	217	210	24	rs62523714;rs2012880;rs80117247;rs111791897;rs4733710;rs12542190;rs377343294;rs1865223;rs60379390;rs145946521;rs4636162;rs4377928;rs17181607;rs28538623;rs6987588;rs760035278;rs1982094;rs56049814;rs10101101;rs10956484;rs72716390;rs761504901;rs6993442;rs17180618	5	rs62523714;rs111791897;rs1865223;rs1982094;rs72716390
159	9:4763176:C:T	rs385893	9	4763176	6.2e-24	4742161	4984530	213	204	31	rs385893;rs409950;rs12005199;rs7849565;rs77265585;rs35891501;rs386616;rs296847;rs372880560;rs35765032;rs692502;rs34345846;rs113608931;rs118088097;rs10974770;rs12003360;rs7874244;rs10758659;rs10758660;rs7850837;rs763646204;rs10815080;rs4742048;rs463578;rs10974808;rs465300;rs111652915;rs466172;rs570779849;rs295267;rs10758669	5	rs385893;rs12003360;rs7874244;rs465300;rs10758669						159	9:4763176:C:T	rs385893	9	4763176	6.2e-24	4742161	4984530	213	204	31	rs385893;rs409950;rs12005199;rs7849565;rs77265585;rs35891501;rs386616;rs296847;rs372880560;rs35765032;rs692502;rs34345846;rs113608931;rs118088097;rs10974770;rs12003360;rs7874244;rs10758659;rs10758660;rs7850837;rs763646204;rs10815080;rs4742048;rs463578;rs10974808;rs465300;rs111652915;rs466172;rs570779849;rs295267;rs10758669	5	rs385893;rs12003360;rs7874244;rs465300;rs10758669
160	9:21385453:A:C	rs142938197	9	21385453	3.9e-08	21211751	21385453	2	2	1	rs142938197	1	rs142938197						160	9:21385453:A:C	rs142938197	9	21385453	3.9e-08	21211751	21385453	2	2	1	rs142938197	1	rs142938197
161	9:21986847:A:T	rs3731211	9	21986847	9.1e-22	21949527	22205243	122	114	11	rs3731211;rs2518717;rs3731246;rs140458508;rs13297747;rs1333050;rs6475611;rs554379017;rs10811668;rs140050739;rs10965280	3	rs3731211;rs1333050;rs6475611						161	9:21986847:A:T	rs3731211	9	21986847	9.1e-22	21949527	22205243	122	114	11	rs3731211;rs2518717;rs3731246;rs140458508;rs13297747;rs1333050;rs6475611;rs554379017;rs10811668;rs140050739;rs10965280	3	rs3731211;rs1333050;rs6475611
162	9:29176706:C:G	rs185107844	9	29176706	3.6e-08	28385064	30150797	15	1	1	rs185107844	1	rs185107844						162	9:29176706:C:G	rs185107844	9	29176706	3.6e-08	28385064	30150797	15	1	1	rs185107844	1	rs185107844
163	9:82234882:A:G	rs2791576	9	82234882	6.3e-10	82175531	82344077	70	67	3	rs2791576;rs4877146;rs946806	1	rs2791576						163	9:82234882:A:G	rs2791576	9	82234882	6.3e-10	82175531	82344077	70	67	3	rs2791576;rs4877146;rs946806	1	rs2791576
164	9:91404799:C:T	rs9410207	9	91404799	1.1e-21	91373903	91607378	125	113	7	rs9410207;rs9777287;rs62547822;rs62550000;rs9410287;rs62549693;rs4326445	1	rs9410207						164	9:91404799:C:T	rs9410207	9	91404799	1.1e-21	91373903	91607378	125	113	7	rs9410207;rs9777287;rs62547822;rs62550000;rs9410287;rs62549693;rs4326445	1	rs9410207
165	9:123691141:C:G	rs7028641	9	123691141	1.8e-08	123636121	123723351	137	125	1	rs7028641	1	rs7028641						165	9:123691141:C:G	rs7028641	9	123691141	1.8e-08	123636121	123723351	137	125	1	rs7028641	1	rs7028641
166	9:136184798:C:T	rs9650778	9	136184798	2.8e-13	136113834	136339755	206	194	15	rs3205136;rs9650778;rs11244084;rs3739890;rs28658542;rs17474001;rs739469;rs138907651;rs782134971;rs635634;rs558240;rs28515121;rs587631028;rs10793964;rs28742053	3	rs3205136;rs9650778;rs28515121						166	9:136184798:C:T	rs9650778	9	136184798	2.8e-13	136113834	136339755	206	194	15	rs3205136;rs9650778;rs11244084;rs3739890;rs28658542;rs17474001;rs739469;rs138907651;rs782134971;rs635634;rs558240;rs28515121;rs587631028;rs10793964;rs28742053	3	rs3205136;rs9650778;rs28515121
167	9:136951437:G:GT	rs35756590	9	136951437	4.7e-08	136925663	136974020	23	18	1	rs35756590	1	rs35756590						167	9:136951437:G:GT	rs35756590	9	136951437	4.7e-08	136925663	136974020	23	18	1	rs35756590	1	rs35756590
168	9:137848020:C:T	rs12554353	9	137848020	2.6e-08	137835862	137873099	35	35	1	rs12554353	1	rs12554353						168	9:137848020:C:T	rs12554353	9	137848020	2.6e-08	137835862	137873099	35	35	1	rs12554353	1	rs12554353
169	9:139331221:C:G	rs3923776	9	139331221	2.6e-12	139217089	139389184	210	199	9	rs28971348;rs3923776;rs36066734;rs6563;rs10870202;rs3812565;rs34717778;rs11145910;rs770908427	2	rs28971348;rs3923776						169	9:139331221:C:G	rs3923776	9	139331221	2.6e-12	139217089	139389184	210	199	9	rs28971348;rs3923776;rs36066734;rs6563;rs10870202;rs3812565;rs34717778;rs11145910;rs770908427	2	rs28971348;rs3923776
170	10:6094697:C:T	rs61839660	10	6094697	2e-30	6032661	6206221	175	169	33	rs11256369;rs12722529;rs706781;rs11256516;rs10795791;rs10905719;rs11256593;rs10905819;rs9663877;rs553427518;rs61839660;rs12722490;rs12722488;rs12722483;rs7893324;rs62626322;rs72776098;rs78158294;rs568171478;rs41295353;rs58820784;rs11598494;rs61839728;rs60080851;rs117216814;rs150842382;rs41294611;rs7076103;rs28360489;rs7090530;rs4750005;rs35816671;rs11256944	5	rs11256369;rs61839660;rs7090530;rs35816671;rs11256944						170	10:6094697:C:T	rs61839660	10	6094697	2e-30	6032661	6206221	175	169	33	rs11256369;rs12722529;rs706781;rs11256516;rs10795791;rs10905719;rs11256593;rs10905819;rs9663877;rs553427518;rs61839660;rs12722490;rs12722488;rs12722483;rs7893324;rs62626322;rs72776098;rs78158294;rs568171478;rs41295353;rs58820784;rs11598494;rs61839728;rs60080851;rs117216814;rs150842382;rs41294611;rs7076103;rs28360489;rs7090530;rs4750005;rs35816671;rs11256944	5	rs11256369;rs61839660;rs7090530;rs35816671;rs11256944
171	10:8099021:C:T	rs2388486	10	8099021	8.9e-14	8089033	8116598	22	21	3	rs2388486;rs489160;rs422628	1	rs2388486						171	10:8099021:C:T	rs2388486	10	8099021	8.9e-14	8089033	8116598	22	21	3	rs2388486;rs489160;rs422628	1	rs2388486
172	10:28781367:A:G	rs2807742	10	28781367	7.4e-11	28773417	28933757	181	161	3	rs2807742;rs1072523;rs746542157	1	rs2807742						172	10:28781367:A:G	rs2807742	10	28781367	7.4e-11	28773417	28933757	181	161	3	rs2807742;rs1072523;rs746542157	1	rs2807742
173	10:44922040:C:T	rs17156360	10	44922040	4.7e-08	44896960	44995486	5	5	1	rs17156360	1	rs17156360						173	10:44922040:C:T	rs17156360	10	44922040	4.7e-08	44896960	44995486	5	5	1	rs17156360	1	rs17156360
174	10:50303536:C:T	rs7084861	10	50303536	3.1e-09	50210710	50382273	74	69	2	rs7084861;rs34327380	1	rs7084861						174	10:50303536:C:T	rs7084861	10	50303536	3.1e-09	50210710	50382273	74	69	2	rs7084861;rs34327380	1	rs7084861
175	10:63721176:C:T	rs7090445	10	63721176	2.7e-17	63697616	63756199	44	43	6	rs7090445;rs10430495;rs367855513;rs59216824;rs2893877;rs2893880	1	rs7090445						175	10:63721176:C:T	rs7090445	10	63721176	2.7e-17	63697616	63756199	44	43	6	rs7090445;rs10430495;rs367855513;rs59216824;rs2893877;rs2893880	1	rs7090445
176	10:72382869:A:C	rs142239370	10	72382869	4.2e-19	72332726	72409024	6	6	2	rs142239370;rs35069510	1	rs142239370						176	10:72382869:A:C	rs142239370	10	72382869	4.2e-19	72332726	72409024	6	6	2	rs142239370;rs35069510	1	rs142239370
177	10:73508791:C:T	rs748113	10	73508791	3.3e-15	73508791	73588299	37	30	3	rs748113;rs7084874;rs760381704	2	rs748113;rs760381704						177	10:73508791:C:T	rs748113	10	73508791	3.3e-15	73508791	73588299	37	30	3	rs748113;rs7084874;rs760381704	2	rs748113;rs760381704
178	10:81043743:A:G	rs1108618	10	81043743	1.1e-12	81032532	81067480	43	40	3	rs1108618;rs1250549;rs1250545	1	rs1108618						178	10:81043743:A:G	rs1108618	10	81043743	1.1e-12	81032532	81067480	43	40	3	rs1108618;rs1250549;rs1250545	1	rs1108618
179	10:89681458:A:G	rs59085061	10	89681458	3.8e-09	89602259	89776959	27	26	1	rs59085061	1	rs59085061						179	10:89681458:A:G	rs59085061	10	89681458	3.8e-09	89602259	89776959	27	26	1	rs59085061	1	rs59085061
180	10:94515203:A:C	rs34664889	10	94515203	4.4e-13	94408857	94570354	83	76	5	rs12358273;rs1539330;rs138256769;rs34664889;rs6583839	2	rs12358273;rs34664889						180	10:94515203:A:C	rs34664889	10	94515203	4.4e-13	94408857	94570354	83	76	5	rs12358273;rs1539330;rs138256769;rs34664889;rs6583839	2	rs12358273;rs34664889
181	10:99088181:C:T	rs10786332	10	99088181	3.2e-18	98942833	99256163	426	395	12	rs10786332;rs35815893;rs769806255;rs11817846;rs7474809;rs71486114;rs10882874;rs7911322;rs142577075;rs793520;rs567551004;rs10786328	1	rs10786332						181	10:99088181:C:T	rs10786332	10	99088181	3.2e-18	98942833	99256163	426	395	12	rs10786332;rs35815893;rs769806255;rs11817846;rs7474809;rs71486114;rs10882874;rs7911322;rs142577075;rs793520;rs567551004;rs10786328	1	rs10786332
182	10:105176179:C:T	rs7894407	10	105176179	3.2e-08	105007471	105220837	22	18	1	rs7894407	1	rs7894407						182	10:105176179:C:T	rs7894407	10	105176179	3.2e-08	105007471	105220837	22	18	1	rs7894407	1	rs7894407
183	10:121049819:A:G	rs11198861	10	121049819	1.2e-09	121026712	121049819	10	10	1	rs11198861	1	rs11198861						183	10:121049819:A:G	rs11198861	10	121049819	1.2e-09	121026712	121049819	10	10	1	rs11198861	1	rs11198861
184	10:126362648:C:G	rs10901803	10	126362648	5.1e-10	126312289	126561563	65	63	1	rs10901803	1	rs10901803						184	10:126362648:C:G	rs10901803	10	126362648	5.1e-10	126312289	126561563	65	63	1	rs10901803	1	rs10901803
185	10:133757949:C:CT	rs530006092	10	133757949	8.4e-09	133736636	133778652	4	4	1	rs530006092	1	rs530006092						185	10:133757949:C:CT	rs530006092	10	133757949	8.4e-09	133736636	133778652	4	4	1	rs530006092	1	rs530006092
186	11:308314:C:T	rs14408	11	308314	2.2e-34	102905	335795	197	185	32	rs113627246;rs28416859;rs1976848;rs4758633;rs3020900;rs760058;rs34459139;rs568309688;rs201265508;rs61871127;rs9736609;rs760057;rs9737419;rs11603142;rs112961915;rs1058935;rs34481144;rs14408;rs741738;rs10794307;rs73398544;rs67463956;rs6598046;rs10751647;rs2031090;rs7480474;rs4584560;rs7948108;rs7948457;rs34498415;rs7479267;rs74044565	8	rs113627246;rs28416859;rs9736609;rs9737419;rs112961915;rs14408;rs7948108;rs74044565						186	11:308314:C:T	rs14408	11	308314	2.2e-34	102905	335795	197	185	32	rs113627246;rs28416859;rs1976848;rs4758633;rs3020900;rs760058;rs34459139;rs568309688;rs201265508;rs61871127;rs9736609;rs760057;rs9737419;rs11603142;rs112961915;rs1058935;rs34481144;rs14408;rs741738;rs10794307;rs73398544;rs67463956;rs6598046;rs10751647;rs2031090;rs7480474;rs4584560;rs7948108;rs7948457;rs34498415;rs7479267;rs74044565	8	rs113627246;rs28416859;rs9736609;rs9737419;rs112961915;rs14408;rs7948108;rs74044565
187	11:3855868:C:T	rs4379840	11	3855868	1e-10	3855859	3856668	6	6	1	rs4379840	1	rs4379840						187	11:3855868:C:T	rs4379840	11	3855868	1e-10	3855859	3856668	6	6	1	rs4379840	1	rs4379840
188	11:4232718:C:T	rs7483001	11	4232718	6.4e-09	4172150	4238769	82	79	2	rs7483001;rs920822	1	rs7483001						188	11:4232718:C:T	rs7483001	11	4232718	6.4e-09	4172150	4238769	82	79	2	rs7483001;rs920822	1	rs7483001
189	11:36088417:C:G	rs1499510	11	36088417	1.4e-08	36072404	36090287	12	12	1	rs1499510	1	rs1499510						189	11:36088417:C:G	rs1499510	11	36088417	1.4e-08	36072404	36090287	12	12	1	rs1499510	1	rs1499510
190	11:59852444:G:GT	rs10712048	11	59852444	1.4e-08	59831458	59854269	41	41	1	rs10712048	1	rs10712048						190	11:59852444:G:GT	rs10712048	11	59852444	1.4e-08	59831458	59854269	41	41	1	rs10712048	1	rs10712048
191	11:61599347:A:G	rs61897793	11	61599347	6.3e-10	61547068	61621040	23	20	2	rs61897793;rs174593	1	rs61897793						191	11:61599347:A:G	rs61897793	11	61599347	6.3e-10	61547068	61621040	23	20	2	rs61897793;rs174593	1	rs61897793
192	11:64004643:C:G	rs12294913	11	64004643	6e-11	63852949	64113402	42	39	3	rs12294913;rs3903175;rs2253398	1	rs12294913						192	11:64004643:C:G	rs12294913	11	64004643	6e-11	63852949	64113402	42	39	3	rs12294913;rs3903175;rs2253398	1	rs12294913
193	11:64602481:A:G	rs200109797	11	64602481	1.2e-08	64597001	65074356	4	4	1	rs200109797	1	rs200109797						193	11:64602481:A:G	rs200109797	11	64602481	1.2e-08	64597001	65074356	4	4	1	rs200109797	1	rs200109797
194	11:82779165:C:CA	rs578139285	11	82779165	1.4e-08	82776330	82779165	2	2	1	rs578139285	1	rs578139285						194	11:82779165:C:CA	rs578139285	11	82779165	1.4e-08	82776330	82779165	2	2	1	rs578139285	1	rs578139285
195	11:100428969:G:T	rs17095168	11	100428969	4.3e-09	100419500	100512126	76	70	2	rs17095168;rs12365580	1	rs17095168						195	11:100428969:G:T	rs17095168	11	100428969	4.3e-09	100419500	100512126	76	70	2	rs17095168;rs12365580	1	rs17095168
196	11:108067234:A:ATAAT	rs776690629	11	108067234	1.1e-10	108019887	108367453	290	269	1	rs776690629	1	rs776690629						196	11:108067234:A:ATAAT	rs776690629	11	108067234	1.1e-10	108019887	108367453	290	269	1	rs776690629	1	rs776690629
197	11:113958142:G:GT	rs745502811	11	113958142	7.9e-10	113950821	113958142	9	8	1	rs745502811	1	rs745502811						197	11:113958142:G:GT	rs745502811	11	113958142	7.9e-10	113950821	113958142	9	8	1	rs745502811	1	rs745502811
198	11:117074229:C:T	rs641620	11	117074229	2.3e-08	116771375	117091609	62	57	1	rs641620	1	rs641620						198	11:117074229:C:T	rs641620	11	117074229	2.3e-08	116771375	117091609	62	57	1	rs641620	1	rs641620
199	11:118966521:C:T	rs2509049	11	118966521	2.6e-09	118964330	119030752	54	52	3	rs2509049;rs626776;rs674424	1	rs2509049						199	11:118966521:C:T	rs2509049	11	118966521	2.6e-09	118964330	119030752	54	52	3	rs2509049;rs626776;rs674424	1	rs2509049
200	11:122514281:A:C	rs58432776	11	122514281	1.1e-35	122483315	122585790	181	170	14	rs58432776;rs61911501;rs10892871;rs12421055;rs7940176;rs10790520;rs11218755;rs10750219;rs7929077;rs66495925;rs12363985;rs17246711;rs1308;rs758551252	1	rs58432776						200	11:122514281:A:C	rs58432776	11	122514281	1.1e-35	122483315	122585790	181	170	14	rs58432776;rs61911501;rs10892871;rs12421055;rs7940176;rs10790520;rs11218755;rs10750219;rs7929077;rs66495925;rs12363985;rs17246711;rs1308;rs758551252	1	rs58432776
201	11:123355391:A:G	rs35923643	11	123355391	3.1e-08	123343261	123390447	15	15	1	rs35923643	1	rs35923643						201	11:123355391:A:G	rs35923643	11	123355391	3.1e-08	123343261	123390447	15	15	1	rs35923643	1	rs35923643
202	11:126181847:A:C	rs73017394	11	126181847	7.4e-11	126058369	126213341	77	73	2	rs73017394;rs547862	1	rs73017394						202	11:126181847:A:C	rs73017394	11	126181847	7.4e-11	126058369	126213341	77	73	2	rs73017394;rs547862	1	rs73017394
203	11:128492549:G:T	rs7127911	11	128492549	3.9e-14	128191854	128502222	98	88	14	rs11221249;rs7937445;rs10893873;rs7924522;rs3802826;rs7484216;rs202033073;rs7951925;rs11221335;rs76474462;rs4245082;rs11221395;rs7127911;rs7935286	6	rs11221249;rs10893873;rs3802826;rs76474462;rs7127911;rs7935286						203	11:128492549:G:T	rs7127911	11	128492549	3.9e-14	128191854	128502222	98	88	14	rs11221249;rs7937445;rs10893873;rs7924522;rs3802826;rs7484216;rs202033073;rs7951925;rs11221335;rs76474462;rs4245082;rs11221395;rs7127911;rs7935286	6	rs11221249;rs10893873;rs3802826;rs76474462;rs7127911;rs7935286
204	12:6503500:C:G	rs12296430	12	6503500	9.6e-34	6485035	6520494	42	41	9	rs879605;rs12296430;rs10774430;rs34717474;rs11064177;rs9634156;rs2364477;rs540208368;rs79739824	2	rs879605;rs12296430						204	12:6503500:C:G	rs12296430	12	6503500	9.6e-34	6485035	6520494	42	41	9	rs879605;rs12296430;rs10774430;rs34717474;rs11064177;rs9634156;rs2364477;rs540208368;rs79739824	2	rs879605;rs12296430
205	12:9922829:A:T	rs724668	12	9922829	5.9e-83	9501697	9984303	723	679	40	rs4883243;rs3882934;rs11052282;rs11052303;rs3176792;rs11052384;rs76226393;rs2080211;rs10844472;rs200080026;rs10492165;rs3176809;rs10844706;rs3176774;rs7976639;rs148125883;rs2895990;rs771906684;rs202060881;rs35986129;rs7959272;rs7961903;rs73061613;rs12812783;rs11608493;rs11525542;rs116862200;rs7304618;rs118103654;rs61914581;rs75867398;rs724668;rs2080212;rs11609005;rs917911;rs111791571;rs200616715;…	10	rs4883243;rs11052384;rs7961903;rs11608493;rs7304618;rs61914581;rs724668;rs200616715;rs7485167;rs17459247						205	12:9922829:A:T	rs724668	12	9922829	5.9e-83	9501697	9984303	723	679	40	rs4883243;rs3882934;rs11052282;rs11052303;rs3176792;rs11052384;rs76226393;rs2080211;rs10844472;rs200080026;rs10492165;rs3176809;rs10844706;rs3176774;rs7976639;rs148125883;rs2895990;rs771906684;rs202060881;rs35986129;rs7959272;rs7961903;rs73061613;rs12812783;rs11608493;rs11525542;rs116862200;rs7304618;rs118103654;rs61914581;rs75867398;rs724668;rs2080212;rs11609005;rs917911;rs111791571;rs200616715;…	10	rs4883243;rs11052384;rs7961903;rs11608493;rs7304618;rs61914581;rs724668;rs200616715;rs7485167;rs17459247
206	12:10591852:C:T	rs34255572	12	10591852	1.3e-10	10550007	10645978	121	115	3	rs34255572;rs2417740;rs182561471	1	rs34255572						206	12:10591852:C:T	rs34255572	12	10591852	1.3e-10	10550007	10645978	121	115	3	rs34255572;rs2417740;rs182561471	1	rs34255572
207	12:12521151:A:C	rs61923561	12	12521151	2e-15	12521151	12890626	131	116	10	rs61923561;rs7960048;rs12369319;rs35625851;rs12828438;rs56692845;rs11405631;rs10845608;rs2417223;rs11055025	3	rs61923561;rs7960048;rs35625851						207	12:12521151:A:C	rs61923561	12	12521151	2e-15	12521151	12890626	131	116	10	rs61923561;rs7960048;rs12369319;rs35625851;rs12828438;rs56692845;rs11405631;rs10845608;rs2417223;rs11055025	3	rs61923561;rs7960048;rs35625851
208	12:48213720:C:G	rs113736796	12	48213720	1.5e-11	48213720	48545791	41	39	5	rs113736796;rs2544034;rs3829736;rs4760674;rs2276458	2	rs113736796;rs3829736						208	12:48213720:C:G	rs113736796	12	48213720	1.5e-11	48213720	48545791	41	39	5	rs113736796;rs2544034;rs3829736;rs4760674;rs2276458	2	rs113736796;rs3829736
209	12:51322730:A:T	rs10876121	12	51322730	3.2e-08	51321706	51434279	34	33	1	rs10876121	1	rs10876121						209	12:51322730:A:T	rs10876121	12	51322730	3.2e-08	51321706	51434279	34	33	1	rs10876121	1	rs10876121
210	12:54011487:C:T	rs117788567	12	54011487	1.5e-11	53747853	54069817	12	12	1	rs117788567	1	rs117788567						210	12:54011487:C:T	rs117788567	12	54011487	1.5e-11	53747853	54069817	12	12	1	rs117788567	1	rs117788567
211	12:69732105:C:T	rs4761234	12	69732105	1e-21	69615090	69824495	215	196	10	rs4761234;rs552180897;rs7958811;rs315143;rs10878976;rs7973263;rs370574308;rs10784773;rs368013476;rs12809946	1	rs4761234						211	12:69732105:C:T	rs4761234	12	69732105	1e-21	69615090	69824495	215	196	10	rs4761234;rs552180897;rs7958811;rs315143;rs10878976;rs7973263;rs370574308;rs10784773;rs368013476;rs12809946	1	rs4761234
212	12:112007756:C:T	rs653178	12	112007756	1.1e-73	111299974	113235274	1846	1320	79	rs7303049;rs11065755;rs933296;rs11065785;rs11065822;rs1265564;rs546059622;rs139639166;rs73413596;rs760526003;rs6489979;rs56059217;rs7952972;rs7304705;rs7314904;rs4766562;rs4766453;rs771598754;rs35086981;rs2301658;rs933307;rs11065862;rs771918973;rs61507607;rs7299183;rs7398796;rs542008043;rs11065889;rs11065898;rs648997;rs11613633;rs4766551;rs4766559;rs376667320;rs3809272;rs10744774;rs117700897;rs65…	13	rs7303049;rs546059622;rs73413596;rs4766562;rs376667320;rs117700897;rs653178;rs190517550;rs11066091;rs537498778;rs370436820;rs11066353;rs2384049						212	12:112007756:C:T	rs653178	12	112007756	1.1e-73	111299974	113235274	1846	1320	79	rs7303049;rs11065755;rs933296;rs11065785;rs11065822;rs1265564;rs546059622;rs139639166;rs73413596;rs760526003;rs6489979;rs56059217;rs7952972;rs7304705;rs7314904;rs4766562;rs4766453;rs771598754;rs35086981;rs2301658;rs933307;rs11065862;rs771918973;rs61507607;rs7299183;rs7398796;rs542008043;rs11065889;rs11065898;rs648997;rs11613633;rs4766551;rs4766559;rs376667320;rs3809272;rs10744774;rs117700897;rs65…	13	rs7303049;rs546059622;rs73413596;rs4766562;rs376667320;rs117700897;rs653178;rs190517550;rs11066091;rs537498778;rs370436820;rs11066353;rs2384049
213	12:121907914:A:G	rs117523789	12	121907914	6.5e-10	121824291	121931864	141	130	1	rs117523789	1	rs117523789						213	12:121907914:A:G	rs117523789	12	121907914	6.5e-10	121824291	121931864	141	130	1	rs117523789	1	rs117523789
214	12:123716930:A:T	rs1716169	12	123716930	2.6e-20	123296204	123932679	436	407	26	rs1716169;rs34786765;rs10773000;rs5801512;rs538218167;rs73231956;rs201458438;rs774522164;rs532140742;rs569371378;rs35326700;rs28720681;rs35416759;rs138062324;rs570511433;rs72436741;rs1716183;rs67657805;rs1716162;rs2851437;rs1790099;rs545692758;rs11613128;rs768416745;rs146733863;rs12579925	1	rs1716169						214	12:123716930:A:T	rs1716169	12	123716930	2.6e-20	123296204	123932679	436	407	26	rs1716169;rs34786765;rs10773000;rs5801512;rs538218167;rs73231956;rs201458438;rs774522164;rs532140742;rs569371378;rs35326700;rs28720681;rs35416759;rs138062324;rs570511433;rs72436741;rs1716183;rs67657805;rs1716162;rs2851437;rs1790099;rs545692758;rs11613128;rs768416745;rs146733863;rs12579925	1	rs1716169
215	13:28593295:C:G	rs2504226	13	28593295	9.5e-17	28592165	28664696	188	175	3	rs2504226;rs61944701;rs746505533	1	rs2504226						215	13:28593295:C:G	rs2504226	13	28593295	9.5e-17	28592165	28664696	188	175	3	rs2504226;rs61944701;rs746505533	1	rs2504226
216	13:40308307:C:T	rs9603605	13	40308307	4.1e-08	40233181	40382012	80	75	1	rs9603605	1	rs9603605						216	13:40308307:C:T	rs9603605	13	40308307	4.1e-08	40233181	40382012	80	75	1	rs9603605	1	rs9603605
217	13:41522338:A:C	rs9532679	13	41522338	1e-20	41128085	41677832	408	381	15	rs9525424;rs4942019;rs368309529;rs11841801;rs9532679;rs9525442;rs73176945;rs4942023;rs1078892;rs7323267;rs4325427;rs111335931;rs73174816;rs4943818;rs61963209	2	rs9525424;rs9532679						217	13:41522338:A:C	rs9532679	13	41522338	1e-20	41128085	41677832	408	381	15	rs9525424;rs4942019;rs368309529;rs11841801;rs9532679;rs9525442;rs73176945;rs4942023;rs1078892;rs7323267;rs4325427;rs111335931;rs73174816;rs4943818;rs61963209	2	rs9525424;rs9532679
218	13:43051113:T:TAA	rs140024995	13	43051113	2.9e-14	42580434	43092039	96	91	4	rs9532964;rs140024995;rs66880203;rs9590683	2	rs9532964;rs140024995						218	13:43051113:T:TAA	rs140024995	13	43051113	2.9e-14	42580434	43092039	96	91	4	rs9532964;rs140024995;rs66880203;rs9590683	2	rs9532964;rs140024995
219	13:74708696:C:T	rs9543534	13	74708696	8.1e-32	74674447	74713019	41	40	5	rs76652635;rs9543534;rs9600237;rs78144902;rs79098914	3	rs76652635;rs9543534;rs79098914						219	13:74708696:C:T	rs9543534	13	74708696	8.1e-32	74674447	74713019	41	40	5	rs76652635;rs9543534;rs9600237;rs78144902;rs79098914	3	rs76652635;rs9543534;rs79098914
220	13:114947454:A:G	rs111341336	13	114947454	7.6e-12	114740054	114947454	227	212	9	rs59029497;rs12873177;rs35356922;rs7318319;rs28972181;rs34446677;rs56023786;rs111341336;rs9590390	3	rs59029497;rs12873177;rs111341336						220	13:114947454:A:G	rs111341336	13	114947454	7.6e-12	114740054	114947454	227	212	9	rs59029497;rs12873177;rs35356922;rs7318319;rs28972181;rs34446677;rs56023786;rs111341336;rs9590390	3	rs59029497;rs12873177;rs111341336
221	14:25461989:C:T	rs2038700	14	25461989	2e-23	25429027	25578717	65	62	5	rs2038700;rs912304;rs1952492;rs10659753;rs533379953	1	rs2038700						221	14:25461989:C:T	rs2038700	14	25461989	2e-23	25429027	25578717	65	62	5	rs2038700;rs912304;rs1952492;rs10659753;rs533379953	1	rs2038700
222	14:35864878:G:T	rs10131567	14	35864878	4e-12	35374484	35871217	367	338	19	rs2415288;rs113554735;rs111968381;rs4423337;rs696;rs10134914;rs774011599;rs10147080;rs4982246;rs78396447;rs200420372;rs10131567;rs3138056;rs58770366;rs71435854;rs12879871;rs17103255;rs147215453;rs781544109	2	rs2415288;rs10131567						222	14:35864878:G:T	rs10131567	14	35864878	4e-12	35374484	35871217	367	338	19	rs2415288;rs113554735;rs111968381;rs4423337;rs696;rs10134914;rs774011599;rs10147080;rs4982246;rs78396447;rs200420372;rs10131567;rs3138056;rs58770366;rs71435854;rs12879871;rs17103255;rs147215453;rs781544109	2	rs2415288;rs10131567
223	14:64976682:A:G	rs113944684	14	64976682	1.9e-19	64781410	65217783	215	202	5	rs113944684;rs200431215;rs74616765;rs2281603;rs2230491	1	rs113944684						223	14:64976682:A:G	rs113944684	14	64976682	1.9e-19	64781410	65217783	215	202	5	rs113944684;rs200431215;rs74616765;rs2281603;rs2230491	1	rs113944684
224	14:69852940:C:T	rs34765661	14	69852940	1.3e-11	69810752	69989411	29	26	2	rs34765661;rs113474386	1	rs34765661						224	14:69852940:C:T	rs34765661	14	69852940	1.3e-11	69810752	69989411	29	26	2	rs34765661;rs113474386	1	rs34765661
225	14:73537653:C:CA	rs377148981	14	73537653	9.5e-09	73400372	73721847	230	216	3	rs377148981;rs192229600;rs763154445	1	rs377148981						225	14:73537653:C:CA	rs377148981	14	73537653	9.5e-09	73400372	73721847	230	216	3	rs377148981;rs192229600;rs763154445	1	rs377148981
226	14:75968608:A:G	rs9323612	14	75968608	1.4e-14	75960724	76027855	41	39	3	rs9323612;rs175701;rs147471342	1	rs9323612						226	14:75968608:A:G	rs9323612	14	75968608	1.4e-14	75960724	76027855	41	39	3	rs9323612;rs175701;rs147471342	1	rs9323612
227	14:93112311:A:G	rs578113254	14	93112311	1.2e-11	93010967	93118229	85	81	7	rs61975764;rs10131197;rs142920317;rs199852716;rs578113254;rs11628180;rs10146346	2	rs61975764;rs578113254						227	14:93112311:A:G	rs578113254	14	93112311	1.2e-11	93010967	93118229	85	81	7	rs61975764;rs10131197;rs142920317;rs199852716;rs578113254;rs11628180;rs10146346	2	rs61975764;rs578113254
228	14:103320048:G:T	rs8017944	14	103320048	3.7e-22	103226370	103398706	346	328	14	rs12147524;rs71421262;rs4906263;rs12147254;rs1211497;rs4906259;rs12147883;rs8017944;rs796074837;rs367858981;rs560876273;rs1190226;rs111477675;rs67610772	2	rs12147524;rs8017944						228	14:103320048:G:T	rs8017944	14	103320048	3.7e-22	103226370	103398706	346	328	14	rs12147524;rs71421262;rs4906263;rs12147254;rs1211497;rs4906259;rs12147883;rs8017944;rs796074837;rs367858981;rs560876273;rs1190226;rs111477675;rs67610772	2	rs12147524;rs8017944
229	14:105603415:A:C	rs1022431	14	105603415	1.9e-09	105576363	105616558	31	31	1	rs1022431	1	rs1022431						229	14:105603415:A:C	rs1022431	14	105603415	1.9e-09	105576363	105616558	31	31	1	rs1022431	1	rs1022431
230	15:42233673:A:T	rs4924590	15	42233673	7.8e-22	41295319	42270730	377	352	15	rs112547435;rs56121811;rs748467207;rs12440045;rs1757460;rs1757456;rs11856169;rs67194473;rs10518743;rs201882614;rs4924590;rs35077069;rs12910173;rs72726050;rs4924592	4	rs112547435;rs67194473;rs10518743;rs4924590						230	15:42233673:A:T	rs4924590	15	42233673	7.8e-22	41295319	42270730	377	352	15	rs112547435;rs56121811;rs748467207;rs12440045;rs1757460;rs1757456;rs11856169;rs67194473;rs10518743;rs201882614;rs4924590;rs35077069;rs12910173;rs72726050;rs4924592	4	rs112547435;rs67194473;rs10518743;rs4924590
231	15:66044465:C:CG	rs11430669	15	66044465	1.4e-08	65695786	66099113	107	98	1	rs11430669	1	rs11430669						231	15:66044465:C:CG	rs11430669	15	66044465	1.4e-08	65695786	66099113	107	98	1	rs11430669	1	rs11430669
232	15:69991614:A:G	rs12441341	15	69991614	1.7e-10	69964858	70048157	107	103	3	rs12441341;rs8043362;rs2415057	1	rs12441341						232	15:69991614:A:G	rs12441341	15	69991614	1.7e-10	69964858	70048157	107	103	3	rs12441341;rs8043362;rs2415057	1	rs12441341
233	15:75385990:A:G	rs6495151	15	75385990	4.6e-12	75035612	75450557	238	217	6	rs6495151;rs12910558;rs8040372;rs12591513;rs12898397;rs11072516	1	rs6495151						233	15:75385990:A:G	rs6495151	15	75385990	4.6e-12	75035612	75450557	238	217	6	rs6495151;rs12910558;rs8040372;rs12591513;rs12898397;rs11072516	1	rs6495151
234	15:85173963:C:T	rs67504883	15	85173963	4.6e-08	85173963	85173963	1	1	1	rs67504883	1	rs67504883						234	15:85173963:C:T	rs67504883	15	85173963	4.6e-08	85173963	85173963	1	1	1	rs67504883	1	rs67504883
235	15:91021412:A:T	rs28539372	15	91021412	8.3e-31	90632670	91201561	643	586	18	rs112189943;rs78800137;rs10083685;rs12591417;rs62022292;rs7169787;rs80339006;rs755902153;rs28539372;rs35509442;rs11858450;rs7496461;rs4031379;rs11635792;rs4349125;rs8029337;rs772698803;rs34483049	4	rs112189943;rs12591417;rs755902153;rs28539372						235	15:91021412:A:T	rs28539372	15	91021412	8.3e-31	90632670	91201561	643	586	18	rs112189943;rs78800137;rs10083685;rs12591417;rs62022292;rs7169787;rs80339006;rs755902153;rs28539372;rs35509442;rs11858450;rs7496461;rs4031379;rs11635792;rs4349125;rs8029337;rs772698803;rs34483049	4	rs112189943;rs12591417;rs755902153;rs28539372
236	15:101748227:C:T	rs67175901	15	101748227	9.5e-15	101702547	101750459	33	32	2	rs67175901;rs60861046	1	rs67175901						236	15:101748227:C:T	rs67175901	15	101748227	9.5e-15	101702547	101750459	33	32	2	rs67175901;rs60861046	1	rs67175901
237	16:4161793:C:T	rs2532004	16	4161793	1.9e-09	4105786	4161793	15	15	1	rs2532004	1	rs2532004						237	16:4161793:C:T	rs2532004	16	4161793	1.9e-09	4105786	4161793	15	15	1	rs2532004	1	rs2532004
238	16:9423204:C:T	rs34006928	16	9423204	1.7e-08	9308514	9423204	3	3	1	rs34006928	1	rs34006928						238	16:9423204:C:T	rs34006928	16	9423204	1.7e-08	9308514	9423204	3	3	1	rs34006928	1	rs34006928
239	16:30482540:G:T	rs12598978	16	30482540	1.5e-25	30150001	31004169	181	167	18	rs12598978;rs12448354;rs11150590;rs546593270;rs4500746;rs11432747;rs4889497;rs4598924;rs12923573;rs113521773;rs3794703;rs368327027;rs201399041;rs71374020;rs748396637;rs62057232;rs17855121;rs6565192	2	rs12598978;rs71374020						239	16:30482540:G:T	rs12598978	16	30482540	1.5e-25	30150001	31004169	181	167	18	rs12598978;rs12448354;rs11150590;rs546593270;rs4500746;rs11432747;rs4889497;rs4598924;rs12923573;rs113521773;rs3794703;rs368327027;rs201399041;rs71374020;rs748396637;rs62057232;rs17855121;rs6565192	2	rs12598978;rs71374020
240	16:57075180:A:G	rs7192652	16	57075180	2e-15	57075180	57080866	6	6	4	rs7192652;rs8062446;rs61317543;rs9925905	1	rs7192652						240	16:57075180:A:G	rs7192652	16	57075180	2e-15	57075180	57080866	6	6	4	rs7192652;rs8062446;rs61317543;rs9925905	1	rs7192652
241	16:67660940:C:T	rs117327757	16	67660940	1.4e-08	66709863	68550421	9	9	1	rs117327757	1	rs117327757						241	16:67660940:C:T	rs117327757	16	67660940	1.4e-08	66709863	68550421	9	9	1	rs117327757	1	rs117327757
242	16:70184011:C:CT	rs368638387	16	70184011	3.5e-08	69959821	70477178	228	211	1	rs368638387	1	rs368638387						242	16:70184011:C:CT	rs368638387	16	70184011	3.5e-08	69959821	70477178	228	211	1	rs368638387	1	rs368638387
243	16:81603848:G:T	rs11640346	16	81603848	1.3e-09	81602212	81616668	35	34	1	rs11640346	1	rs11640346						243	16:81603848:G:T	rs11640346	16	81603848	1.3e-09	81602212	81616668	35	34	1	rs11640346	1	rs11640346
244	16:85936389:T:TGGTGGCTGCA	rs144009594	16	85936389	2.4e-28	85891816	86021505	208	195	23	rs140473420;rs11641151;rs391023;rs16882;rs305077;rs305071;rs8052521;rs1472235;rs62052474;rs12596376;rs56177354;rs144009594;rs903202;rs4843862;rs6540231;rs7202472;rs142105922;rs35999661;rs11860480;rs76121846;rs12932970;rs908991;rs7203487	7	rs140473420;rs11641151;rs56177354;rs144009594;rs7202472;rs12932970;rs908991						244	16:85936389:T:TGGTGGCTGCA	rs144009594	16	85936389	2.4e-28	85891816	86021505	208	195	23	rs140473420;rs11641151;rs391023;rs16882;rs305077;rs305071;rs8052521;rs1472235;rs62052474;rs12596376;rs56177354;rs144009594;rs903202;rs4843862;rs6540231;rs7202472;rs142105922;rs35999661;rs11860480;rs76121846;rs12932970;rs908991;rs7203487	7	rs140473420;rs11641151;rs56177354;rs144009594;rs7202472;rs12932970;rs908991
245	16:89132078:A:G	rs537390603	16	89132078	1e-09	88832019	89653943	259	241	12	rs537390603;rs28729715;rs2287358;rs144454150;rs72803369;rs11640595;rs117558576;rs72815559;rs72815584;rs72819343;rs200249085;rs72815512	2	rs537390603;rs72819343						245	16:89132078:A:G	rs537390603	16	89132078	1e-09	88832019	89653943	259	241	12	rs537390603;rs28729715;rs2287358;rs144454150;rs72803369;rs11640595;rs117558576;rs72815559;rs72815584;rs72819343;rs200249085;rs72815512	2	rs537390603;rs72819343
246	17:1371123:C:T	rs8072859	17	1371123	3.7e-14	405560	2286383	178	149	10	rs9746991;rs548563531;rs8072859;rs6502670;rs111381288;rs147235416;rs9901229;rs75659293;rs8067958;rs147293039	5	rs9746991;rs548563531;rs8072859;rs75659293;rs147293039						246	17:1371123:C:T	rs8072859	17	1371123	3.7e-14	405560	2286383	178	149	10	rs9746991;rs548563531;rs8072859;rs6502670;rs111381288;rs147235416;rs9901229;rs75659293;rs8067958;rs147293039	5	rs9746991;rs548563531;rs8072859;rs75659293;rs147293039
247	17:2883320:C:T	rs7503461	17	2883320	1.7e-12	2713167	2888571	51	48	6	rs9674692;rs1966302;rs1966298;rs12937737;rs7503461;rs28630045	3	rs9674692;rs12937737;rs7503461						247	17:2883320:C:T	rs7503461	17	2883320	1.7e-12	2713167	2888571	51	48	6	rs9674692;rs1966302;rs1966298;rs12937737;rs7503461;rs28630045	3	rs9674692;rs12937737;rs7503461
248	17:4625892:A:G	rs35186877	17	4625892	2.3e-10	4546445	4835852	105	95	2	rs35186877;rs9895848	2	rs35186877;rs9895848						248	17:4625892:A:G	rs35186877	17	4625892	2.3e-10	4546445	4835852	105	95	2	rs35186877;rs9895848	2	rs35186877;rs9895848
249	17:7141140:C:G	rs77234976	17	7141140	2.5e-14	6886346	7241277	53	47	4	rs11571333;rs312460;rs77234976;rs75921867	2	rs11571333;rs77234976						249	17:7141140:C:G	rs77234976	17	7141140	2.5e-14	6886346	7241277	53	47	4	rs11571333;rs312460;rs77234976;rs75921867	2	rs11571333;rs77234976
250	17:16169009:A:G	rs9910148	17	16169009	9.4e-52	15770008	16319395	514	462	29	rs201366691;rs9910148;rs67984044;rs17779879;rs35730395;rs3095174;rs764860716;rs7217735;rs2310959;rs9903817;rs2779188;rs2779205;rs2535613;rs34445090;rs533078038;rs60834129;rs34269614;rs113691771;rs2301651;rs11657857;rs746427605;rs556030483;rs74800269;rs532777381;rs34172004;rs35190516;rs569325583;rs12452518;rs7210224	2	rs201366691;rs9910148						250	17:16169009:A:G	rs9910148	17	16169009	9.4e-52	15770008	16319395	514	462	29	rs201366691;rs9910148;rs67984044;rs17779879;rs35730395;rs3095174;rs764860716;rs7217735;rs2310959;rs9903817;rs2779188;rs2779205;rs2535613;rs34445090;rs533078038;rs60834129;rs34269614;rs113691771;rs2301651;rs11657857;rs746427605;rs556030483;rs74800269;rs532777381;rs34172004;rs35190516;rs569325583;rs12452518;rs7210224	2	rs201366691;rs9910148
251	17:19426536:T:TTTATTA	rs144441350	17	19426536	3.8e-10	19422361	19443445	28	27	3	rs144441350;rs2018675;rs4493120	1	rs144441350						251	17:19426536:T:TTTATTA	rs144441350	17	19426536	3.8e-10	19422361	19443445	28	27	3	rs144441350;rs2018675;rs4493120	1	rs144441350
252	17:29168080:A:T	rs117529210	17	29168080	4.8e-12	29014970	29278821	100	89	5	rs117529210;rs113865680;rs8081496;rs9903735;rs377249930	1	rs117529210						252	17:29168080:A:T	rs117529210	17	29168080	4.8e-12	29014970	29278821	100	89	5	rs117529210;rs113865680;rs8081496;rs9903735;rs377249930	1	rs117529210
253	17:38146929:C:T	rs8066582	17	38146929	1.5e-209	37102201	39142463	946	807	126	rs801232;rs145279802;rs55757004;rs373927433;rs149871892;rs72832915;rs550167628;rs145835664;rs145191240;rs147005258;rs541252918;rs35797841;rs142797003;rs77312401;rs11489942;rs559288487;rs11556624;rs72832969;rs72823380;rs111458598;rs141908043;rs55875103;rs4794826;rs77916145;rs375064036;rs79010101;rs189929515;rs547897558;rs876493;rs9303274;rs2952155;rs12946510;rs870830;rs77749396;rs12603332;rs151117…	37	rs801232;rs145279802;rs373927433;rs145191240;rs11489942;rs559288487;rs111458598;rs547897558;rs876493;rs180809456;rs55825609;rs192665233;rs9797270;rs202195866;rs35557848;rs62068169;rs112779146;rs59843584;rs28496749;rs75049293;rs118009374;rs8066582;rs113903075;rs1128718;rs117331478;rs548128902;rs72834793;rs79135050;rs574423218;rs369097446;rs11657637;rs117827273;rs112229539;rs373717398;rs7214466;rs2…						253	17:38146929:C:T	rs8066582	17	38146929	1.5e-209	37102201	39142463	946	807	126	rs801232;rs145279802;rs55757004;rs373927433;rs149871892;rs72832915;rs550167628;rs145835664;rs145191240;rs147005258;rs541252918;rs35797841;rs142797003;rs77312401;rs11489942;rs559288487;rs11556624;rs72832969;rs72823380;rs111458598;rs141908043;rs55875103;rs4794826;rs77916145;rs375064036;rs79010101;rs189929515;rs547897558;rs876493;rs9303274;rs2952155;rs12946510;rs870830;rs77749396;rs12603332;rs151117…	37	rs801232;rs145279802;rs373927433;rs145191240;rs11489942;rs559288487;rs111458598;rs547897558;rs876493;rs180809456;rs55825609;rs192665233;rs9797270;rs202195866;rs35557848;rs62068169;rs112779146;rs59843584;rs28496749;rs75049293;rs118009374;rs8066582;rs113903075;rs1128718;rs117331478;rs548128902;rs72834793;rs79135050;rs574423218;rs369097446;rs11657637;rs117827273;rs112229539;rs373717398;rs7214466;rs2…
254	17:40426299:C:CAAAA	rs767671966	17	40426299	5.4e-09	40426299	40426299	1	1	1	rs767671966	1	rs767671966						254	17:40426299:C:CAAAA	rs767671966	17	40426299	5.4e-09	40426299	40426299	1	1	1	rs767671966	1	rs767671966
255	17:41080195:A:G	rs8081535	17	41080195	1.4e-13	41079374	41080195	3	3	1	rs8081535	1	rs8081535						255	17:41080195:A:G	rs8081535	17	41080195	1.4e-13	41079374	41080195	3	3	1	rs8081535	1	rs8081535
256	17:42327493:G:T	rs2072081	17	42327493	4.2e-11	42292020	42339303	44	42	1	rs2072081	1	rs2072081						256	17:42327493:G:T	rs2072081	17	42327493	4.2e-11	42292020	42339303	44	42	1	rs2072081	1	rs2072081
257	17:44332793:A:G	rs71375338	17	44332793	1.5e-24	43396332	45143877	4147	3807	94	rs62066465;rs137928204;rs35568055;rs2696467;rs2693361;rs2463521;rs7209792;rs1615553;rs190958065;rs3843738;rs1724425;rs1526123;rs7207400;rs78011262;rs242951;rs62054807;rs6503451;rs377351806;rs142629715;rs2696579;rs2668637;rs62073146;rs563400909;rs62071629;rs62071638;rs34792542;rs77095243;rs55938136;rs544467717;rs117499775;rs112629219;rs112557952;rs111575592;rs2668667;rs144129607;rs549080390;rs1994…	8	rs62066465;rs77095243;rs55938136;rs544467717;rs117499775;rs71375338;rs549961780;rs540237495						257	17:44332793:A:G	rs71375338	17	44332793	1.5e-24	43396332	45143877	4147	3807	94	rs62066465;rs137928204;rs35568055;rs2696467;rs2693361;rs2463521;rs7209792;rs1615553;rs190958065;rs3843738;rs1724425;rs1526123;rs7207400;rs78011262;rs242951;rs62054807;rs6503451;rs377351806;rs142629715;rs2696579;rs2668637;rs62073146;rs563400909;rs62071629;rs62071638;rs34792542;rs77095243;rs55938136;rs544467717;rs117499775;rs112629219;rs112557952;rs111575592;rs2668667;rs144129607;rs549080390;rs1994…	8	rs62066465;rs77095243;rs55938136;rs544467717;rs117499775;rs71375338;rs549961780;rs540237495
258	17:56356502:A:G	rs56378716	17	56356502	2.4e-24	55479808	57325755	85	67	9	rs917606;rs148402166;rs28730837;rs56378716;rs117515309;rs140956807;rs8178392;rs147381196;rs546950988	6	rs917606;rs148402166;rs28730837;rs56378716;rs147381196;rs546950988						258	17:56356502:A:G	rs56378716	17	56356502	2.4e-24	55479808	57325755	85	67	9	rs917606;rs148402166;rs28730837;rs56378716;rs117515309;rs140956807;rs8178392;rs147381196;rs546950988	6	rs917606;rs148402166;rs28730837;rs56378716;rs147381196;rs546950988
259	17:73028923:A:G	rs1491765	17	73028923	6.6e-10	72944972	73067482	64	61	4	rs1491765;rs8079549;rs7210122;rs11650024	1	rs1491765						259	17:73028923:A:G	rs1491765	17	73028923	6.6e-10	72944972	73067482	64	61	4	rs1491765;rs8079549;rs7210122;rs11650024	1	rs1491765
260	17:74419180:A:C	rs4789295	17	74419180	2.7e-13	74376752	74459243	46	44	3	rs4789295;rs12452844;rs1713399	1	rs4789295						260	17:74419180:A:C	rs4789295	17	74419180	2.7e-13	74376752	74459243	46	44	3	rs4789295;rs12452844;rs1713399	1	rs4789295
261	17:75370274:C:T	rs3987888	17	75370274	2.3e-08	75367327	75385775	20	20	1	rs3987888	1	rs3987888						261	17:75370274:C:T	rs3987888	17	75370274	2.3e-08	75367327	75385775	20	20	1	rs3987888	1	rs3987888
262	18:19701351:A:G	rs9948667	18	19701351	2.7e-15	19684119	19737001	42	37	3	rs9948667;rs6506998;rs2013605	1	rs9948667						262	18:19701351:A:G	rs9948667	18	19701351	2.7e-15	19684119	19737001	42	37	3	rs9948667;rs6506998;rs2013605	1	rs9948667
263	18:42085693:C:CA	rs141236451	18	42085693	1.2e-15	41816365	42206171	127	115	9	rs141236451;rs16978051;rs149889562;rs57001720;rs117598048;rs7232604;rs143134766;rs144171632;rs1511758	2	rs141236451;rs143134766						263	18:42085693:C:CA	rs141236451	18	42085693	1.2e-15	41816365	42206171	127	115	9	rs141236451;rs16978051;rs149889562;rs57001720;rs117598048;rs7232604;rs143134766;rs144171632;rs1511758	2	rs141236451;rs143134766
264	18:60842026:A:C	rs8099218	18	60842026	5.4e-11	60826343	60845291	38	35	1	rs8099218	1	rs8099218						264	18:60842026:A:C	rs8099218	18	60842026	5.4e-11	60826343	60845291	38	35	1	rs8099218	1	rs8099218
265	18:67533332:C:T	rs56249713	18	67533332	1.1e-08	67516410	67543688	41	41	1	rs56249713	1	rs56249713						265	18:67533332:C:T	rs56249713	18	67533332	1.1e-08	67516410	67543688	41	41	1	rs56249713	1	rs56249713
266	18:77234209:C:T	rs140439280	18	77234209	1.8e-10	77183529	77273325	88	86	4	rs140439280;rs34593308;rs8095166;rs454854	2	rs140439280;rs454854						266	18:77234209:C:T	rs140439280	18	77234209	1.8e-10	77183529	77273325	88	86	4	rs140439280;rs34593308;rs8095166;rs454854	2	rs140439280;rs454854
267	19:1078297:C:T	rs35140707	19	1078297	7.4e-23	1003172	1193965	95	94	21	rs2240160;rs4807455;rs74253465;rs930232;rs76527008;rs35140707;rs35646539;rs6843;rs35665378;rs10411247;rs8100512;rs10411696;rs4147929;rs905149;rs3214170;rs77350636;rs2074453;rs2240051;rs8178977;rs76224134;rs778307092	7	rs2240160;rs930232;rs35140707;rs77350636;rs8178977;rs76224134;rs778307092						267	19:1078297:C:T	rs35140707	19	1078297	7.4e-23	1003172	1193965	95	94	21	rs2240160;rs4807455;rs74253465;rs930232;rs76527008;rs35140707;rs35646539;rs6843;rs35665378;rs10411247;rs8100512;rs10411696;rs4147929;rs905149;rs3214170;rs77350636;rs2074453;rs2240051;rs8178977;rs76224134;rs778307092	7	rs2240160;rs930232;rs35140707;rs77350636;rs8178977;rs76224134;rs778307092
268	19:3179884:G:T	rs3746072	19	3179884	1.3e-18	3179517	3203962	3	3	2	rs61731111;rs3746072	2	rs61731111;rs3746072						268	19:3179884:G:T	rs3746072	19	3179884	1.3e-18	3179517	3203962	3	3	2	rs61731111;rs3746072	2	rs61731111;rs3746072
269	19:5008678:G:T	rs6510835	19	5008678	2.4e-18	4909629	5041049	55	52	7	rs6510835;rs35329415;rs10421999;rs8103849;rs779884694;rs57070985;rs75792932	1	rs6510835						269	19:5008678:G:T	rs6510835	19	5008678	2.4e-18	4909629	5041049	55	52	7	rs6510835;rs35329415;rs10421999;rs8103849;rs779884694;rs57070985;rs75792932	1	rs6510835
270	19:7415064:A:G	rs62111672	19	7415064	9.8e-11	7415064	7452872	2	2	1	rs62111672	1	rs62111672						270	19:7415064:A:G	rs62111672	19	7415064	9.8e-11	7415064	7452872	2	2	1	rs62111672	1	rs62111672
271	19:7827830:A:G	rs571497	19	7827830	1.5e-10	7820152	7838962	18	18	2	rs571497;rs1045997	2	rs571497;rs1045997						271	19:7827830:A:G	rs571497	19	7827830	1.5e-10	7820152	7838962	18	18	2	rs571497;rs1045997	2	rs571497;rs1045997
272	19:10459969:A:G	rs35251378	19	10459969	7.5e-32	10221855	10719315	320	308	43	rs117528439;rs1059840;rs112387158;rs5030390;rs3093029;rs140735577;rs73510898;rs78295726;rs7247198;rs774174570;rs754637273;rs2116942;rs757187175;rs5030370;rs5030377;rs2569703;rs35929247;rs376800657;rs281432;rs1799969;rs75407602;rs8101195;rs34536443;rs11666164;rs3181049;rs28378712;rs753859;rs12459219;rs2278442;rs111906193;rs10416073;rs35251378;rs767317446;rs62131887;rs544602791;rs554581198;rs651170…	13	rs117528439;rs774174570;rs754637273;rs757187175;rs5030370;rs1799969;rs75407602;rs3181049;rs2278442;rs35251378;rs35018800;rs12980640;rs6511703						272	19:10459969:A:G	rs35251378	19	10459969	7.5e-32	10221855	10719315	320	308	43	rs117528439;rs1059840;rs112387158;rs5030390;rs3093029;rs140735577;rs73510898;rs78295726;rs7247198;rs774174570;rs754637273;rs2116942;rs757187175;rs5030370;rs5030377;rs2569703;rs35929247;rs376800657;rs281432;rs1799969;rs75407602;rs8101195;rs34536443;rs11666164;rs3181049;rs28378712;rs753859;rs12459219;rs2278442;rs111906193;rs10416073;rs35251378;rs767317446;rs62131887;rs544602791;rs554581198;rs651170…	13	rs117528439;rs774174570;rs754637273;rs757187175;rs5030370;rs1799969;rs75407602;rs3181049;rs2278442;rs35251378;rs35018800;rs12980640;rs6511703
273	19:12889224:A:C	rs11667764	19	12889224	1.9e-08	12780179	13043451	8	8	1	rs11667764	1	rs11667764						273	19:12889224:A:C	rs11667764	19	12889224	1.9e-08	12780179	13043451	8	8	1	rs11667764	1	rs11667764
274	19:13940499:C:T	rs10404113	19	13940499	1.4e-18	13888558	14153293	110	96	10	rs10404113;rs7255672;rs59136837;rs566309782;rs62108166;rs544420215;rs345629;rs55726752;rs79438755;rs35026308	2	rs10404113;rs35026308						274	19:13940499:C:T	rs10404113	19	13940499	1.4e-18	13888558	14153293	110	96	10	rs10404113;rs7255672;rs59136837;rs566309782;rs62108166;rs544420215;rs345629;rs55726752;rs79438755;rs35026308	2	rs10404113;rs35026308
275	19:16499569:C:T	rs7251806	19	16499569	3.1e-131	15716478	17745946	1045	918	120	rs10424558;rs73009179;rs7249236;rs36029354;rs140037820;rs56295564;rs8107478;rs8104380;rs60466665;rs8101504;rs12609065;rs73016721;rs56309547;rs12185505;rs113107801;rs58876936;rs71336710;rs10406581;rs451367;rs4808045;rs12973365;rs1840828;rs10423726;rs406298;rs533086;rs59159098;rs66627252;rs10413861;rs112202793;rs112097097;rs73516986;rs56151408;rs71178678;rs55908509;rs12981181;rs10405866;rs753950725…	33	rs10424558;rs140037820;rs8104380;rs71336710;rs451367;rs66627252;rs55908509;rs753950725;rs74665719;rs55947223;rs111776577;rs188521417;rs77300211;rs190076313;rs7251806;rs10404237;rs372738974;rs148294866;rs4545941;rs544754664;rs12611408;rs528924880;rs549968438;rs77146025;rs6512119;rs563644920;rs148644371;rs554530201;rs375558591;rs145401902;rs117460160;rs138302643;rs2547115						275	19:16499569:C:T	rs7251806	19	16499569	3.1e-131	15716478	17745946	1045	918	120	rs10424558;rs73009179;rs7249236;rs36029354;rs140037820;rs56295564;rs8107478;rs8104380;rs60466665;rs8101504;rs12609065;rs73016721;rs56309547;rs12185505;rs113107801;rs58876936;rs71336710;rs10406581;rs451367;rs4808045;rs12973365;rs1840828;rs10423726;rs406298;rs533086;rs59159098;rs66627252;rs10413861;rs112202793;rs112097097;rs73516986;rs56151408;rs71178678;rs55908509;rs12981181;rs10405866;rs753950725…	33	rs10424558;rs140037820;rs8104380;rs71336710;rs451367;rs66627252;rs55908509;rs753950725;rs74665719;rs55947223;rs111776577;rs188521417;rs77300211;rs190076313;rs7251806;rs10404237;rs372738974;rs148294866;rs4545941;rs544754664;rs12611408;rs528924880;rs549968438;rs77146025;rs6512119;rs563644920;rs148644371;rs554530201;rs375558591;rs145401902;rs117460160;rs138302643;rs2547115
276	19:18119678:A:C	rs2305738	19	18119678	5.5e-12	18114000	18126717	23	23	2	rs2305738;rs66508783	1	rs2305738						276	19:18119678:A:C	rs2305738	19	18119678	5.5e-12	18114000	18126717	23	23	2	rs2305738;rs66508783	1	rs2305738
277	19:18512817:T:TAGAAAAAAA	rs754032589	19	18512817	2.7e-18	18510412	18898681	260	246	14	rs754032589;rs13344313;rs34029644;rs796826122;rs35433498;rs10411009;rs560528347;rs10401741;rs11669867;rs76092567;rs10643129;rs4808822;rs11878358;rs58108288	3	rs754032589;rs4808822;rs58108288						277	19:18512817:T:TAGAAAAAAA	rs754032589	19	18512817	2.7e-18	18510412	18898681	260	246	14	rs754032589;rs13344313;rs34029644;rs796826122;rs35433498;rs10411009;rs560528347;rs10401741;rs11669867;rs76092567;rs10643129;rs4808822;rs11878358;rs58108288	3	rs754032589;rs4808822;rs58108288
278	19:19789528:A:G	rs2304130	19	19789528	2.8e-16	19329924	19805771	116	109	5	rs7248200;rs11670710;rs2304130;rs143333049;rs150268548	2	rs7248200;rs2304130						278	19:19789528:A:G	rs2304130	19	19789528	2.8e-16	19329924	19805771	116	109	5	rs7248200;rs11670710;rs2304130;rs143333049;rs150268548	2	rs7248200;rs2304130
279	19:33752994:G:T	rs4530278	19	33752994	1.8e-14	33740291	33756377	11	11	4	rs12151289;rs4530278;rs2081047;rs7255661	2	rs12151289;rs4530278						279	19:33752994:G:T	rs4530278	19	33752994	1.8e-14	33740291	33756377	11	11	4	rs12151289;rs4530278;rs2081047;rs7255661	2	rs12151289;rs4530278
280	19:40941498:C:T	rs2368577	19	40941498	5.6e-11	40926588	40966666	29	25	2	rs2368577;rs34975214	1	rs2368577						280	19:40941498:C:T	rs2368577	19	40941498	5.6e-11	40926588	40966666	29	25	2	rs2368577;rs34975214	1	rs2368577
281	19:44153100:A:G	rs4760	19	44153100	1.8e-31	44019724	44153100	29	29	6	rs4760;rs201252431;rs117952384;rs76287671;rs3803910;rs7251275	1	rs4760						281	19:44153100:A:G	rs4760	19	44153100	1.8e-31	44019724	44153100	29	29	6	rs4760;rs201252431;rs117952384;rs76287671;rs3803910;rs7251275	1	rs4760
282	19:45742094:A:G	rs11673093	19	45742094	3.7e-14	45739675	45812354	97	90	3	rs11673093;rs395893;rs345409	1	rs11673093						282	19:45742094:A:G	rs11673093	19	45742094	3.7e-14	45739675	45812354	97	90	3	rs11673093;rs395893;rs345409	1	rs11673093
283	19:47705283:A:G	rs10424953	19	47705283	2.1e-08	47625315	47707427	14	14	1	rs10424953	1	rs10424953						283	19:47705283:A:G	rs10424953	19	47705283	2.1e-08	47625315	47707427	14	14	1	rs10424953	1	rs10424953
284	19:49141406:A:AAGAC	rs751373206	19	49141406	1.6e-27	49097126	49189315	110	82	17	rs12460535;rs3843745;rs62130311;rs34786444;rs78911547;rs138568775;rs146171223;rs143792692;rs370489;rs62130341;rs61751862;rs751373206;rs75878619;rs375432840;rs4149455;rs12971501;rs4801770	3	rs12460535;rs61751862;rs751373206						284	19:49141406:A:AAGAC	rs751373206	19	49141406	1.6e-27	49097126	49189315	110	82	17	rs12460535;rs3843745;rs62130311;rs34786444;rs78911547;rs138568775;rs146171223;rs143792692;rs370489;rs62130341;rs61751862;rs751373206;rs75878619;rs375432840;rs4149455;rs12971501;rs4801770	3	rs12460535;rs61751862;rs751373206
285	19:50920743:A:G	rs117035256	19	50920743	4.7e-08	50856803	50920743	2	2	1	rs117035256	1	rs117035256						285	19:50920743:A:G	rs117035256	19	50920743	4.7e-08	50856803	50920743	2	2	1	rs117035256	1	rs117035256
286	19:55667313:A:T	rs62126325	19	55667313	2.2e-08	55664953	55667313	2	2	1	rs62126325	1	rs62126325						286	19:55667313:A:T	rs62126325	19	55667313	2.2e-08	55664953	55667313	2	2	1	rs62126325	1	rs62126325
287	20:1930798:C:T	rs4630833	20	1930798	1.3e-29	1818613	2034573	115	103	13	rs156355;rs4630833;rs13043878;rs6136535;rs6035140;rs6045697;rs910076;rs35770237;rs2235747;rs4814776;rs6081337;rs761244;rs6112499	3	rs156355;rs4630833;rs6112499						287	20:1930798:C:T	rs4630833	20	1930798	1.3e-29	1818613	2034573	115	103	13	rs156355;rs4630833;rs13043878;rs6136535;rs6035140;rs6045697;rs910076;rs35770237;rs2235747;rs4814776;rs6081337;rs761244;rs6112499	3	rs156355;rs4630833;rs6112499
288	20:3756209:A:G	rs13036966	20	3756209	3.6e-11	3742226	3784593	8	8	2	rs13036966;rs1010608	1	rs13036966						288	20:3756209:A:G	rs13036966	20	3756209	3.6e-11	3742226	3784593	8	8	2	rs13036966;rs1010608	1	rs13036966
289	20:8607393:A:G	rs4432538	20	8607393	7.7e-09	8602727	8609588	6	6	1	rs4432538	1	rs4432538						289	20:8607393:A:G	rs4432538	20	8607393	7.7e-09	8602727	8609588	6	6	1	rs4432538	1	rs4432538
290	20:20066701:C:T	rs73125628	20	20066701	2.1e-12	20060745	20080775	7	7	1	rs73125628	1	rs73125628						290	20:20066701:C:T	rs73125628	20	20066701	2.1e-12	20060745	20080775	7	7	1	rs73125628	1	rs73125628
291	20:31358253:A:C	rs6087995	20	31358253	4.7e-13	31329704	31448696	140	130	2	rs6087995;rs4911263	1	rs6087995						291	20:31358253:A:C	rs6087995	20	31358253	4.7e-13	31329704	31448696	140	130	2	rs6087995;rs4911263	1	rs6087995
292	20:35139484:A:G	rs73618589	20	35139484	4.5e-09	35072754	35176267	8	7	1	rs73618589	1	rs73618589						292	20:35139484:A:G	rs73618589	20	35139484	4.5e-09	35072754	35176267	8	7	1	rs73618589	1	rs73618589
293	20:35604037:A:C	rs8120315	20	35604037	7.2e-10	35515151	35872830	65	65	1	rs8120315	1	rs8120315						293	20:35604037:A:C	rs8120315	20	35604037	7.2e-10	35515151	35872830	65	65	1	rs8120315	1	rs8120315
294	20:39156590:A:G	rs6102018	20	39156590	3.9e-08	39131931	39232303	114	111	1	rs6102018	1	rs6102018						294	20:39156590:A:G	rs6102018	20	39156590	3.9e-08	39131931	39232303	114	111	1	rs6102018	1	rs6102018
295	20:42848671:G:T	rs35151083	20	42848671	3.4e-14	42815738	43042364	38	32	8	rs35151083;rs74173197;rs6031444;rs146680085;rs6065709;rs2143606;rs4142441;rs1800961	2	rs35151083;rs1800961						295	20:42848671:G:T	rs35151083	20	42848671	3.4e-14	42815738	43042364	38	32	8	rs35151083;rs74173197;rs6031444;rs146680085;rs6065709;rs2143606;rs4142441;rs1800961	2	rs35151083;rs1800961
296	20:47375302:C:T	rs560564311	20	47375302	4e-11	47243266	47802637	10	9	2	rs560564311;rs142228987	1	rs560564311						296	20:47375302:C:T	rs560564311	20	47375302	4e-11	47243266	47802637	10	9	2	rs560564311;rs142228987	1	rs560564311
297	20:57366400:A:G	rs6026522	20	57366400	6.3e-09	57355786	57374671	21	19	1	rs6026522	1	rs6026522						297	20:57366400:A:G	rs6026522	20	57366400	6.3e-09	57355786	57374671	21	19	1	rs6026522	1	rs6026522
298	20:57748369:A:T	rs259981	20	57748369	1.4e-22	57678828	57873579	160	152	23	rs421617;rs6070744;rs34307210;rs259981;rs73618643;rs194869;rs73618653;rs259996;rs4812066;rs259988;rs259986;rs4810162;rs236700;rs260019;rs1535271;rs259961;rs425881;rs259955;rs34436556;rs112392590;rs260742;rs11480105;rs380146	3	rs421617;rs259981;rs259961						298	20:57748369:A:T	rs259981	20	57748369	1.4e-22	57678828	57873579	160	152	23	rs421617;rs6070744;rs34307210;rs259981;rs73618643;rs194869;rs73618653;rs259996;rs4812066;rs259988;rs259986;rs4810162;rs236700;rs260019;rs1535271;rs259961;rs425881;rs259955;rs34436556;rs112392590;rs260742;rs11480105;rs380146	3	rs421617;rs259981;rs259961
299	20:62356627:C:T	rs6011058	20	62356627	2.9e-14	62193019	62376939	330	312	29	rs310630;rs6090461;rs310672;rs77209743;rs753904400;rs750709339;rs453481;rs71331998;rs11481490;rs200280812;rs374160763;rs6089946;rs6062470;rs879471;rs909333;rs13042091;rs112604138;rs6011033;rs3746346;rs6089926;rs560303250;rs6011058;rs11472432;rs3865523;rs2150910;rs147522398;rs3787096;rs6062496;rs375122843	3	rs310630;rs753904400;rs6011058						299	20:62356627:C:T	rs6011058	20	62356627	2.9e-14	62193019	62376939	330	312	29	rs310630;rs6090461;rs310672;rs77209743;rs753904400;rs750709339;rs453481;rs71331998;rs11481490;rs200280812;rs374160763;rs6089946;rs6062470;rs879471;rs909333;rs13042091;rs112604138;rs6011033;rs3746346;rs6089926;rs560303250;rs6011058;rs11472432;rs3865523;rs2150910;rs147522398;rs3787096;rs6062496;rs375122843	3	rs310630;rs753904400;rs6011058
300	21:43482046:A:T	rs220262	21	43482046	2e-09	43462379	43484196	20	19	2	rs220262;rs150797	1	rs220262						300	21:43482046:A:T	rs220262	21	43482046	2e-09	43462379	43484196	20	19	2	rs220262;rs150797	1	rs220262
301	22:18209613:A:G	rs4488761	22	18209613	2.8e-11	18119777	18224155	79	72	2	rs4488761;rs1008378	1	rs4488761						301	22:18209613:A:G	rs4488761	22	18209613	2.8e-11	18119777	18224155	79	72	2	rs4488761;rs1008378	1	rs4488761
302	22:21917479:C:T	rs5998509	22	21917479	6.4e-27	21866569	21999229	114	103	5	rs5998509;rs12484001;rs9621563;rs368992712;rs131651	1	rs5998509						302	22:21917479:C:T	rs5998509	22	21917479	6.4e-27	21866569	21999229	114	103	5	rs5998509;rs12484001;rs9621563;rs368992712;rs131651	1	rs5998509
303	22:29452094:C:CT	rs11403703	22	29452094	1e-11	28258700	29454477	703	651	17	rs6519752;rs577442473;rs749883821;rs547020326;rs530223046;rs200875169;rs132539;rs5762935;rs138650;rs138652;rs138666;rs5762461;rs135648;rs73170606;rs133441;rs11403703;rs6519770	3	rs6519752;rs73170606;rs11403703						303	22:29452094:C:CT	rs11403703	22	29452094	1e-11	28258700	29454477	703	651	17	rs6519752;rs577442473;rs749883821;rs547020326;rs530223046;rs200875169;rs132539;rs5762935;rs138650;rs138652;rs138666;rs5762461;rs135648;rs73170606;rs133441;rs11403703;rs6519770	3	rs6519752;rs73170606;rs11403703
304	22:30529631:A:C	rs2412973	22	30529631	1.3e-25	29883892	30865844	838	770	39	rs770745369;rs9613968;rs200138360;rs1034880;rs55641794;rs715595;rs3788417;rs131259;rs71324788;rs5753037;rs761935853;rs138533284;rs751330721;rs5763297;rs548880531;rs6006229;rs771984839;rs533296379;rs34843060;rs567522223;rs79875810;rs2412973;rs757578991;rs9614158;rs13058018;rs13055076;rs2857633;rs140098;rs11702929;rs5844871;rs34210747;rs35840801;rs5844882;rs73398656;rs370319531;rs41174;rs772478623;…	6	rs770745369;rs6006229;rs567522223;rs79875810;rs2412973;rs113132041						304	22:30529631:A:C	rs2412973	22	30529631	1.3e-25	29883892	30865844	838	770	39	rs770745369;rs9613968;rs200138360;rs1034880;rs55641794;rs715595;rs3788417;rs131259;rs71324788;rs5753037;rs761935853;rs138533284;rs751330721;rs5763297;rs548880531;rs6006229;rs771984839;rs533296379;rs34843060;rs567522223;rs79875810;rs2412973;rs757578991;rs9614158;rs13058018;rs13055076;rs2857633;rs140098;rs11702929;rs5844871;rs34210747;rs35840801;rs5844882;rs73398656;rs370319531;rs41174;rs772478623;…	6	rs770745369;rs6006229;rs567522223;rs79875810;rs2412973;rs113132041
305	22:40814500:C:T	rs878756	22	40814500	5e-12	40384712	40814500	150	136	5	rs138671314;rs150445100;rs880379;rs6001722;rs878756	2	rs138671314;rs878756						305	22:40814500:C:T	rs878756	22	40814500	5e-12	40384712	40814500	150	136	5	rs138671314;rs150445100;rs880379;rs6001722;rs878756	2	rs138671314;rs878756
306	22:41745548:C:G	rs4239894	22	41745548	2.7e-22	41412491	42690311	1078	999	40	rs112391039;rs539752462;rs113286101;rs139471;rs11090045;rs773959931;rs8138132;rs5758209;rs4239894;rs769618625;rs565346083;rs560816747;rs33913007;rs11912852;rs79013;rs759872565;rs6002405;rs527329866;rs4822042;rs545075977;rs132763;rs564320650;rs34290865;rs8142745;rs746309244;rs140926503;rs57285035;rs71184836;rs35211694;rs11429191;rs10654611;rs55760438;rs765051254;rs71328790;rs149012039;rs76462269;r…	4	rs112391039;rs139471;rs4239894;rs149012039						306	22:41745548:C:G	rs4239894	22	41745548	2.7e-22	41412491	42690311	1078	999	40	rs112391039;rs539752462;rs113286101;rs139471;rs11090045;rs773959931;rs8138132;rs5758209;rs4239894;rs769618625;rs565346083;rs560816747;rs33913007;rs11912852;rs79013;rs759872565;rs6002405;rs527329866;rs4822042;rs545075977;rs132763;rs564320650;rs34290865;rs8142745;rs746309244;rs140926503;rs57285035;rs71184836;rs35211694;rs11429191;rs10654611;rs55760438;rs765051254;rs71328790;rs149012039;rs76462269;r…	4	rs112391039;rs139471;rs4239894;rs149012039

## Sheet: SP3. IndSigSNPs
Supplementary table S3. Independent significant SNPs												Independent significant SNPs with the consideration of eQTL and chromatin interation mapping
No	GenomicLocus	uniqID	rsID	chr	pos	p	nSNPs	nGWASSNPs				No	GenomicLocus	uniqID	rsID	chr	pos	p	nSNPs	nGWASSNPs
1	1	1:8906301:A:G	rs11121242	1	8906301	3.6e-08	13	13				1	1	1:8906301:A:G	rs11121242	1	8906301	3.6e-08	13	13
2	2	1:20913609:A:T	rs12045976	1	20913609	2.4e-10	9	8				2	2	1:20913609:A:T	rs12045976	1	20913609	2.4e-10	9	8
3	2	1:20915418:C:G	rs603412	1	20915418	9.2e-11	9	9				3	2	1:20915418:C:G	rs603412	1	20915418	9.2e-11	9	9
4	2	1:20916238:A:G	rs66731853	1	20916238	2.1e-12	14	14				4	2	1:20916238:A:G	rs66731853	1	20916238	2.1e-12	14	14
5	2	1:20935082:C:T	rs34918162	1	20935082	4.8e-11	2	2				5	2	1:20935082:C:T	rs34918162	1	20935082	4.8e-11	2	2
6	3	1:26987646:A:G	rs193084249	1	26987646	5.1e-10	6	4				6	3	1:26987646:A:G	rs193084249	1	26987646	5.1e-10	6	4
7	3	1:27027324:C:T	rs78520390	1	27027324	4.8e-14	65	63				7	3	1:27027324:C:T	rs78520390	1	27027324	4.8e-14	65	63
8	3	1:27122728:C:T	rs146879828	1	27122728	6.4e-09	10	10				8	3	1:27122728:C:T	rs146879828	1	27122728	6.4e-09	10	10
9	4	1:36865561:A:G	rs61770996	1	36865561	5.5e-09	17	13				9	4	1:36865561:A:G	rs61770996	1	36865561	5.5e-09	17	13
10	4	1:36868501:C:T	rs11263887	1	36868501	1e-09	1	1				10	4	1:36868501:C:T	rs11263887	1	36868501	1e-09	1	1
11	4	1:36876847:C:CA	rs553734829	1	36876847	8.8e-12	1	1				11	4	1:36876847:C:CA	rs553734829	1	36876847	8.8e-12	1	1
12	4	1:36887333:C:G	rs2153337	1	36887333	1e-20	14	12				12	4	1:36887333:C:G	rs2153337	1	36887333	1e-20	14	12
13	4	1:36915027:T:TA	rs200171399	1	36915027	8.3e-11	23	17				13	4	1:36915027:T:TA	rs200171399	1	36915027	8.3e-11	23	17
14	4	1:36937065:A:G	rs3917980	1	36937065	4.8e-13	33	32				14	4	1:36937065:A:G	rs3917980	1	36937065	4.8e-13	33	32
15	4	1:36937878:C:T	rs3918018	1	36937878	2.2e-09	1	1				15	4	1:36937878:C:T	rs3918018	1	36937878	2.2e-09	1	1
16	4	1:36939840:C:G	rs3917964	1	36939840	1e-12	10	10				16	4	1:36939840:C:G	rs3917964	1	36939840	1e-12	10	10
17	4	1:36943655:A:G	rs3917933	1	36943655	8e-19	9	7				17	4	1:36943655:A:G	rs3917933	1	36943655	8e-19	9	7
18	4	1:36943916:C:G	rs3917932	1	36943916	1.3e-37	6	6				18	4	1:36943916:C:G	rs3917932	1	36943916	1.3e-37	6	6
19	4	1:36947936:C:T	rs3917912	1	36947936	1.3e-14	4	4				19	4	1:36947936:C:T	rs3917912	1	36947936	1.3e-14	4	4
20	4	1:36950775:A:T	rs4026505	1	36950775	1.1e-15	8	8				20	4	1:36950775:A:T	rs4026505	1	36950775	1.1e-15	8	8
21	4	1:36963878:A:T	rs4571935	1	36963878	1.2e-19	3	3				21	4	1:36963878:A:T	rs4571935	1	36963878	1.2e-19	3	3
22	4	1:36965095:C:G	rs7549722	1	36965095	1.1e-08	7	6				22	4	1:36965095:C:G	rs7549722	1	36965095	1.1e-08	7	6
23	4	1:36978912:A:AT	rs372596739	1	36978912	6.3e-14	1	1				23	4	1:36978912:A:AT	rs372596739	1	36978912	6.3e-14	1	1
24	4	1:36987811:C:T	rs12025409	1	36987811	5.3e-10	6	3				24	4	1:36987811:C:T	rs12025409	1	36987811	5.3e-10	6	3
25	4	1:36991285:C:T	rs6659894	1	36991285	3.6e-09	1	1				25	4	1:36991285:C:T	rs6659894	1	36991285	3.6e-09	1	1
26	4	1:36993123:C:T	rs113098261	1	36993123	3.2e-09	5	5				26	4	1:36993123:C:T	rs113098261	1	36993123	3.2e-09	5	5
27	4	1:36996359:G:T	rs4587534	1	36996359	1.1e-08	5	5				27	4	1:36996359:G:T	rs4587534	1	36996359	1.1e-08	5	5
28	5	1:43382016:A:G	rs12140825	1	43382016	4.9e-08	1	1				28	5	1:43382016:A:G	rs12140825	1	43382016	4.9e-08	1	1
29	5	1:43409420:C:T	rs35022307	1	43409420	2.2e-12	33	30				29	5	1:43409420:C:T	rs35022307	1	43409420	2.2e-12	33	30
30	5	1:43428964:C:G	rs77841501	1	43428964	8.1e-09	1	1				30	5	1:43428964:C:G	rs77841501	1	43428964	8.1e-09	1	1
31	6	1:46576542:G:GT	rs35534130	1	46576542	4e-09	256	234				31	6	1:46576542:G:GT	rs35534130	1	46576542	4e-09	256	234
32	7	1:51216294:C:CT	rs371264389	1	51216294	5.1e-09	1	1				32	7	1:51216294:C:CT	rs371264389	1	51216294	5.1e-09	1	1
33	8	1:56886938:A:T	rs10888970	1	56886938	1.5e-09	2	2				33	8	1:56886938:A:T	rs10888970	1	56886938	1.5e-09	2	2
34	8	1:56898998:C:T	rs4363444	1	56898998	1.1e-08	1	1				34	8	1:56898998:C:T	rs4363444	1	56898998	1.1e-08	1	1
35	8	1:56900270:C:T	rs875153	1	56900270	2.8e-13	1	1				35	8	1:56900270:C:T	rs875153	1	56900270	2.8e-13	1	1
36	8	1:56901453:A:G	rs1953116	1	56901453	1.3e-09	5	4				36	8	1:56901453:A:G	rs1953116	1	56901453	1.3e-09	5	4
37	8	1:56903392:C:T	rs7550882	1	56903392	1.3e-18	4	4				37	8	1:56903392:C:T	rs7550882	1	56903392	1.3e-18	4	4
38	8	1:56904480:C:T	rs6701827	1	56904480	5.5e-13	4	4				38	8	1:56904480:C:T	rs6701827	1	56904480	5.5e-13	4	4
39	8	1:56905072:A:G	rs2780293	1	56905072	4.8e-18	2	2				39	8	1:56905072:A:G	rs2780293	1	56905072	4.8e-18	2	2
40	8	1:56906274:A:G	rs7537229	1	56906274	1.8e-30	13	12				40	8	1:56906274:A:G	rs7537229	1	56906274	1.8e-30	13	12
41	8	1:56907563:C:T	rs5011302	1	56907563	7.3e-22	4	4				41	8	1:56907563:C:T	rs5011302	1	56907563	7.3e-22	4	4
42	8	1:56909550:A:G	rs6694114	1	56909550	3.7e-09	2	2				42	8	1:56909550:A:G	rs6694114	1	56909550	3.7e-09	2	2
43	8	1:56915593:C:T	rs6421496	1	56915593	1.1e-15	35	35				43	8	1:56915593:C:T	rs6421496	1	56915593	1.1e-15	35	35
44	8	1:56935740:C:CT	rs5774286	1	56935740	1.3e-10	4	4				44	8	1:56935740:C:CT	rs5774286	1	56935740	1.3e-10	4	4
45	8	1:56936655:C:T	rs12138516	1	56936655	2.3e-08	38	34				45	8	1:56936655:C:T	rs12138516	1	56936655	2.3e-08	38	34
46	8	1:56974278:C:G	rs12406517	1	56974278	7.6e-11	6	6				46	8	1:56974278:C:G	rs12406517	1	56974278	7.6e-11	6	6
47	8	1:56983288:C:T	rs61772594	1	56983288	1.8e-10	10	9				47	8	1:56983288:C:T	rs61772594	1	56983288	1.8e-10	10	9
48	9	1:58288023:A:G	rs852770	1	58288023	4.8e-08	42	42				48	9	1:58288023:A:G	rs852770	1	58288023	4.8e-08	42	42
49	10	1:65898873:C:G	rs17750	1	65898873	3.5e-08	26	25				49	10	1:65898873:C:G	rs17750	1	65898873	3.5e-08	26	25
50	10	1:65901053:T:TC	rs201944208	1	65901053	2.9e-12	1	1				50	10	1:65901053:T:TC	rs201944208	1	65901053	2.9e-12	1	1
51	10	1:65906129:A:G	rs67129560	1	65906129	5.8e-16	77	70				51	10	1:65906129:A:G	rs67129560	1	65906129	5.8e-16	77	70
52	10	1:65913211:T:TC	rs756419821	1	65913211	2.4e-11	1	1				52	10	1:65913211:T:TC	rs756419821	1	65913211	2.4e-11	1	1
53	10	1:65924032:A:G	rs114403972	1	65924032	2.3e-09	1	1				53	10	1:65924032:A:G	rs114403972	1	65924032	2.3e-09	1	1
54	10	1:65947806:T:TACAC	rs141690381	1	65947806	5.1e-09	1	1				54	10	1:65947806:T:TACAC	rs141690381	1	65947806	5.1e-09	1	1
55	10	1:65973220:G:GTA	rs141509569	1	65973220	8.3e-09	40	38				55	10	1:65973220:G:GTA	rs141509569	1	65973220	8.3e-09	40	38
56	10	1:66013406:G:T	rs199531001	1	66013406	1.1e-15	177	167				56	10	1:66013406:G:T	rs199531001	1	66013406	1.1e-15	177	167
57	10	1:66013531:A:G	rs34200279	1	66013531	4.7e-13	30	27				57	10	1:66013531:A:G	rs34200279	1	66013531	4.7e-13	30	27
58	10	1:66037512:A:G	rs147501551	1	66037512	7.3e-13	1	1				58	10	1:66037512:A:G	rs147501551	1	66037512	7.3e-13	1	1
59	10	1:66043564:A:G	rs9659701	1	66043564	2.7e-13	4	4				59	10	1:66043564:A:G	rs9659701	1	66043564	2.7e-13	4	4
60	10	1:66052209:C:T	rs6676419	1	66052209	1.3e-09	41	36				60	10	1:66052209:C:T	rs6676419	1	66052209	1.3e-09	41	36
61	10	1:66053797:C:T	rs3828037	1	66053797	2.1e-14	2	2				61	10	1:66053797:C:T	rs3828037	1	66053797	2.1e-14	2	2
62	10	1:66058801:A:G	rs4655537	1	66058801	1.7e-12	8	8				62	10	1:66058801:A:G	rs4655537	1	66058801	1.7e-12	8	8
63	10	1:66058853:A:G	rs202117376	1	66058853	1.8e-09	29	24				63	10	1:66058853:A:G	rs202117376	1	66058853	1.8e-09	29	24
64	10	1:66069781:A:G	rs72683129	1	66069781	5.4e-12	4	4				64	10	1:66069781:A:G	rs72683129	1	66069781	5.4e-12	4	4
65	10	1:66073835:G:GT	rs11417022	1	66073835	3.7e-13	73	70				65	10	1:66073835:G:GT	rs11417022	1	66073835	3.7e-13	73	70
66	10	1:66084181:A:T	rs4655739	1	66084181	2.5e-12	141	130				66	10	1:66084181:A:T	rs4655739	1	66084181	2.5e-12	141	130
67	10	1:66089782:C:T	rs6700896	1	66089782	7e-14	104	99				67	10	1:66089782:C:T	rs6700896	1	66089782	7e-14	104	99
68	10	1:66137932:A:C	rs12039953	1	66137932	3.4e-13	147	135				68	10	1:66137932:A:C	rs12039953	1	66137932	3.4e-13	147	135
69	11	1:67379284:C:T	rs3008848	1	67379284	6.7e-12	195	176				69	11	1:67379284:C:T	rs3008848	1	67379284	6.7e-12	195	176
70	11	1:67510857:A:G	rs2815380	1	67510857	7.8e-09	17	17				70	11	1:67510857:A:G	rs2815380	1	67510857	7.8e-09	17	17
71	12	1:79347621:A:G	rs1686341	1	79347621	5.3e-09	20	20				71	12	1:79347621:A:G	rs1686341	1	79347621	5.3e-09	20	20
72	12	1:79352748:C:T	rs17403208	1	79352748	2.3e-08	119	110				72	12	1:79352748:C:T	rs17403208	1	79352748	2.3e-08	119	110
73	12	1:79411968:A:C	rs41313381	1	79411968	6.3e-14	6	6				73	12	1:79411968:A:C	rs41313381	1	79411968	6.3e-14	6	6
74	13	1:92185351:C:T	rs11466597	1	92185351	2.1e-08	2	2				74	13	1:92185351:C:T	rs11466597	1	92185351	2.1e-08	2	2
75	13	1:92554283:A:G	rs34856868	1	92554283	1.9e-09	2	2				75	13	1:92554283:A:G	rs34856868	1	92554283	1.9e-09	2	2
76	13	1:92925654:C:G	rs150649461	1	92925654	5e-17	5	4				76	13	1:92925654:C:G	rs150649461	1	92925654	5e-17	5	4
77	13	1:92975050:A:AT	rs531947917	1	92975050	4.2e-08	138	128				77	13	1:92975050:A:AT	rs531947917	1	92975050	4.2e-08	138	128
78	13	1:93034023:G:T	rs1556562	1	93034023	2.7e-08	180	158				78	13	1:93034023:G:T	rs1556562	1	93034023	2.7e-08	180	158
79	13	1:93035991:A:G	rs116359246	1	93035991	8.1e-10	2	2				79	13	1:93035991:A:G	rs116359246	1	93035991	8.1e-10	2	2
80	13	1:93055029:C:T	rs6691038	1	93055029	5.5e-10	359	342				80	13	1:93055029:C:T	rs6691038	1	93055029	5.5e-10	359	342
81	14	1:101213249:A:C	rs6660837	1	101213249	2.2e-09	23	23				81	14	1:101213249:A:C	rs6660837	1	101213249	2.2e-09	23	23
82	14	1:101239293:C:CT	rs200229688	1	101239293	1.2e-17	126	120				82	14	1:101239293:C:CT	rs200229688	1	101239293	1.2e-17	126	120
83	14	1:101333737:C:T	rs10875347	1	101333737	3.9e-11	27	27				83	14	1:101333737:C:T	rs10875347	1	101333737	3.9e-11	27	27
84	14	1:101340134:C:T	rs12039319	1	101340134	1.1e-10	98	90				84	14	1:101340134:C:T	rs12039319	1	101340134	1.1e-10	98	90
85	14	1:101346490:C:T	rs4316382	1	101346490	1.8e-10	7	5				85	14	1:101346490:C:T	rs4316382	1	101346490	1.8e-10	7	5
86	14	1:101374815:A:G	rs76870141	1	101374815	6.5e-09	4	4				86	14	1:101374815:A:G	rs76870141	1	101374815	6.5e-09	4	4
87	14	1:101463084:G:GCTA	rs765263193	1	101463084	2.2e-09	4	4				87	14	1:101463084:G:GCTA	rs765263193	1	101463084	2.2e-09	4	4
88	14	1:101507450:A:G	rs10465765	1	101507450	9.5e-09	3	3				88	14	1:101507450:A:G	rs10465765	1	101507450	9.5e-09	3	3
89	14	1:101513708:A:G	rs11166538	1	101513708	8.5e-16	4	4				89	14	1:101513708:A:G	rs11166538	1	101513708	8.5e-16	4	4
90	14	1:101539866:C:T	rs870747	1	101539866	1.2e-09	3	3				90	14	1:101539866:C:T	rs870747	1	101539866	1.2e-09	3	3
91	14	1:101564585:G:T	rs7554744	1	101564585	1.7e-10	1	1				91	14	1:101564585:G:T	rs7554744	1	101564585	1.7e-10	1	1
92	14	1:101587811:A:G	rs11577369	1	101587811	1.8e-09	48	47				92	14	1:101587811:A:G	rs11577369	1	101587811	1.8e-09	48	47
93	14	1:101626606:C:T	rs143267477	1	101626606	1.9e-08	25	25				93	14	1:101626606:C:T	rs143267477	1	101626606	1.9e-08	25	25
94	14	1:101652985:C:T	rs72989115	1	101652985	4.8e-13	18	14				94	14	1:101652985:C:T	rs72989115	1	101652985	4.8e-13	18	14
95	14	1:101656160:C:T	rs4581298	1	101656160	3.7e-08	40	36				95	14	1:101656160:C:T	rs4581298	1	101656160	3.7e-08	40	36
96	14	1:101657226:C:T	rs7412677	1	101657226	5e-13	14	13				96	14	1:101657226:C:T	rs7412677	1	101657226	5e-13	14	13
97	14	1:101659343:C:T	rs77666400	1	101659343	8e-12	1	1				97	14	1:101659343:C:T	rs77666400	1	101659343	8e-12	1	1
98	14	1:101659587:G:T	rs12562183	1	101659587	4.1e-09	1	1				98	14	1:101659587:G:T	rs12562183	1	101659587	4.1e-09	1	1
99	14	1:101684415:C:T	rs6676516	1	101684415	1.2e-14	1	1				99	14	1:101684415:C:T	rs6676516	1	101684415	1.2e-14	1	1
100	14	1:101684595:C:T	rs114212318	1	101684595	4.4e-08	1	1				100	14	1:101684595:C:T	rs114212318	1	101684595	4.4e-08	1	1
101	14	1:101690270:A:G	rs6673771	1	101690270	1.6e-12	14	13				101	14	1:101690270:A:G	rs6673771	1	101690270	1.6e-12	14	13
102	14	1:101696704:A:G	rs9793282	1	101696704	5.6e-11	3	2				102	14	1:101696704:A:G	rs9793282	1	101696704	5.6e-11	3	2
103	14	1:101701923:C:G	rs59317557	1	101701923	3e-15	3	2				103	14	1:101701923:C:G	rs59317557	1	101701923	3e-15	3	2
104	14	1:101703249:C:T	rs1411017	1	101703249	9.5e-14	3	3				104	14	1:101703249:C:T	rs1411017	1	101703249	9.5e-14	3	3
105	14	1:101704577:C:G	rs41287280	1	101704577	1.2e-16	1	1				105	14	1:101704577:C:G	rs41287280	1	101704577	1.2e-16	1	1
106	14	1:101709466:A:C	rs17123908	1	101709466	2.7e-09	4	4				106	14	1:101709466:A:C	rs17123908	1	101709466	2.7e-09	4	4
107	14	1:101714553:C:T	rs145043452	1	101714553	2.6e-51	2	2				107	14	1:101714553:C:T	rs145043452	1	101714553	2.6e-51	2	2
108	14	1:101719407:A:C	rs559518033	1	101719407	8.5e-09	1	1				108	14	1:101719407:A:C	rs559518033	1	101719407	8.5e-09	1	1
109	14	1:101733457:C:T	rs77372977	1	101733457	1.4e-77	2	2				109	14	1:101733457:C:T	rs77372977	1	101733457	1.4e-77	2	2
110	14	1:101740406:A:G	rs11166576	1	101740406	1.6e-13	11	10				110	14	1:101740406:A:G	rs11166576	1	101740406	1.6e-13	11	10
111	14	1:101755299:C:T	rs9433774	1	101755299	6.9e-13	6	5				111	14	1:101755299:C:T	rs9433774	1	101755299	6.9e-13	6	5
112	14	1:101759464:C:G	rs6683153	1	101759464	8.7e-10	7	6				112	14	1:101759464:C:G	rs6683153	1	101759464	8.7e-10	7	6
113	14	1:101760304:C:T	rs9434182	1	101760304	1.5e-10	5	5				113	14	1:101760304:C:T	rs9434182	1	101760304	1.5e-10	5	5
114	14	1:101762118:A:G	rs10875368	1	101762118	1.5e-09	3	3				114	14	1:101762118:A:G	rs10875368	1	101762118	1.5e-09	3	3
115	14	1:101762529:C:T	rs10875371	1	101762529	5.3e-11	2	2				115	14	1:101762529:C:T	rs10875371	1	101762529	5.3e-11	2	2
116	14	1:101773646:C:G	rs12042608	1	101773646	1e-09	5	5				116	14	1:101773646:C:G	rs12042608	1	101773646	1e-09	5	5
117	15	1:111601195:C:T	rs1282142	1	111601195	8.2e-09	53	48				117	15	1:111601195:C:T	rs1282142	1	111601195	8.2e-09	53	48
118	15	1:111710668:A:T	rs325888	1	111710668	1.2e-09	15	14				118	15	1:111710668:A:T	rs325888	1	111710668	1.2e-09	15	14
119	15	1:111734122:C:T	rs2494015	1	111734122	4.6e-10	14	13				119	15	1:111734122:C:T	rs2494015	1	111734122	4.6e-10	14	13
120	16	1:149946480:C:CT	rs369939154	1	149946480	4.1e-08	1	1				120	16	1:149946480:C:CT	rs369939154	1	149946480	4.1e-08	1	1
121	16	1:149998779:C:T	rs28536536	1	149998779	3.3e-09	1	1				121	16	1:149998779:C:T	rs28536536	1	149998779	3.3e-09	1	1
122	16	1:150026632:A:G	rs140441527	1	150026632	4.1e-09	10	8				122	16	1:150026632:A:G	rs140441527	1	150026632	4.1e-09	10	8
123	16	1:150204405:A:G	rs12401456	1	150204405	2e-11	3	3				123	16	1:150204405:A:G	rs12401456	1	150204405	2e-11	3	3
124	16	1:150212707:C:G	rs7555995	1	150212707	6.9e-09	45	42				124	16	1:150212707:C:G	rs7555995	1	150212707	6.9e-09	45	42
125	16	1:150338002:C:G	rs17648797	1	150338002	1e-09	11	10				125	16	1:150338002:C:G	rs17648797	1	150338002	1e-09	11	10
126	16	1:150404669:A:G	rs12117104	1	150404669	1.6e-11	60	56				126	16	1:150404669:A:G	rs12117104	1	150404669	1.6e-11	60	56
127	16	1:150495329:A:C	rs140534082	1	150495329	1.8e-13	3	3				127	16	1:150495329:A:C	rs140534082	1	150495329	1.8e-13	3	3
128	16	1:150527294:C:T	rs12124948	1	150527294	1.9e-11	5	5				128	16	1:150527294:C:T	rs12124948	1	150527294	1.9e-11	5	5
129	16	1:150544093:C:T	rs6665912	1	150544093	1.9e-12	17	16				129	16	1:150544093:C:T	rs6665912	1	150544093	1.9e-12	17	16
130	16	1:150545020:A:G	rs11204669	1	150545020	2.4e-21	83	71				130	16	1:150545020:A:G	rs11204669	1	150545020	2.4e-21	83	71
131	16	1:150546120:A:AC	rs200149126	1	150546120	2.7e-11	2	2				131	16	1:150546120:A:AC	rs200149126	1	150546120	2.7e-11	2	2
132	16	1:150577945:G:GT	rs587631871	1	150577945	4.2e-09	1	1				132	16	1:150577945:G:GT	rs587631871	1	150577945	4.2e-09	1	1
133	16	1:150615741:C:CT	rs5777733	1	150615741	1.6e-21	370	345				133	16	1:150615741:C:CT	rs5777733	1	150615741	1.6e-21	370	345
134	16	1:150646402:C:CA	rs587596227	1	150646402	4.1e-11	1	1				134	16	1:150646402:C:CA	rs587596227	1	150646402	4.1e-11	1	1
135	16	1:150734215:C:CAAGAAAAAAAGAAAA	rs769400009	1	150734215	1.9e-24	242	221				135	16	1:150734215:C:CAAGAAAAAAAGAAAA	rs769400009	1	150734215	1.9e-24	242	221
136	16	1:150748134:C:CTTATT	rs143634417	1	150748134	2.6e-16	29	28				136	16	1:150748134:C:CTTATT	rs143634417	1	150748134	2.6e-16	29	28
137	16	1:150766087:A:T	rs11488154	1	150766087	8.9e-09	1	1				137	16	1:150766087:A:T	rs11488154	1	150766087	8.9e-09	1	1
138	16	1:150781915:T:TA	rs201406724	1	150781915	4.7e-22	358	332				138	16	1:150781915:T:TA	rs201406724	1	150781915	4.7e-22	358	332
139	16	1:150783934:G:GCACA	rs71580328	1	150783934	2.4e-19	1	1				139	16	1:150783934:G:GCACA	rs71580328	1	150783934	2.4e-19	1	1
140	16	1:150790289:C:CA	rs35672926	1	150790289	3.3e-17	1	1				140	16	1:150790289:C:CA	rs35672926	1	150790289	3.3e-17	1	1
141	16	1:150804401:A:G	rs587688313	1	150804401	2.8e-14	1	1				141	16	1:150804401:A:G	rs587688313	1	150804401	2.8e-14	1	1
142	16	1:150831092:A:AT	rs373043653	1	150831092	4.1e-15	1	1				142	16	1:150831092:A:AT	rs373043653	1	150831092	4.1e-15	1	1
143	16	1:150832108:C:T	rs10305667	1	150832108	1e-16	5	4				143	16	1:150832108:C:T	rs10305667	1	150832108	1e-16	5	4
144	16	1:150836439:C:T	rs12406660	1	150836439	1.1e-16	3	2				144	16	1:150836439:C:T	rs12406660	1	150836439	1.1e-16	3	2
145	16	1:150858334:C:CTTTTTT	rs587599557	1	150858334	8.4e-14	1	1				145	16	1:150858334:C:CTTTTTT	rs587599557	1	150858334	8.4e-14	1	1
146	16	1:150859040:C:G	rs75067938	1	150859040	9.8e-13	7	6				146	16	1:150859040:C:G	rs75067938	1	150859040	9.8e-13	7	6
147	16	1:150914922:C:CA	rs11430191	1	150914922	1.7e-13	1	1				147	16	1:150914922:C:CA	rs11430191	1	150914922	1.7e-13	1	1
148	16	1:150942046:C:CA	rs5777746	1	150942046	1.3e-14	77	71				148	16	1:150942046:C:CA	rs5777746	1	150942046	1.3e-14	77	71
149	16	1:150957656:T:TCG	rs145933829	1	150957656	1e-08	1	1				149	16	1:150957656:T:TCG	rs145933829	1	150957656	1e-08	1	1
150	16	1:150957658:G:T	rs2902812	1	150957658	4.2e-15	1	1				150	16	1:150957658:G:T	rs2902812	1	150957658	4.2e-15	1	1
151	16	1:150957668:A:T	rs267732	1	150957668	1.7e-11	1	1				151	16	1:150957668:A:T	rs267732	1	150957668	1.7e-11	1	1
152	16	1:150957670:A:T	rs35478266	1	150957670	8.1e-11	1	1				152	16	1:150957670:A:T	rs35478266	1	150957670	8.1e-11	1	1
153	16	1:150997634:T:TA	rs35413954	1	150997634	8.6e-09	6	5				153	16	1:150997634:T:TA	rs35413954	1	150997634	8.6e-09	6	5
154	16	1:151000790:A:C	rs146468719	1	151000790	5.2e-16	2	2				154	16	1:151000790:A:C	rs146468719	1	151000790	5.2e-16	2	2
155	16	1:151133883:A:G	rs11576320	1	151133883	2.1e-08	4	4				155	16	1:151133883:A:G	rs11576320	1	151133883	2.1e-08	4	4
156	16	1:151167601:C:T	rs55719782	1	151167601	2.2e-09	15	14				156	16	1:151167601:C:T	rs55719782	1	151167601	2.2e-09	15	14
157	16	1:151171811:C:G	rs6683396	1	151171811	3.9e-12	95	87				157	16	1:151171811:C:G	rs6683396	1	151171811	3.9e-12	95	87
158	16	1:151227371:A:G	rs3811405	1	151227371	1e-11	36	33				158	16	1:151227371:A:G	rs3811405	1	151227371	1e-11	36	33
159	17	1:158549492:C:T	rs863362	1	158549492	3.2e-10	339	324				159	17	1:158549492:C:T	rs863362	1	158549492	3.2e-10	339	324
160	17	1:158573336:A:T	rs857719	1	158573336	1.5e-11	36	33				160	17	1:158573336:A:T	rs857719	1	158573336	1.5e-11	36	33
161	17	1:158580069:C:T	rs2479868	1	158580069	5.5e-17	55	51				161	17	1:158580069:C:T	rs2479868	1	158580069	5.5e-17	55	51
162	17	1:158586352:C:T	rs2852636	1	158586352	1.7e-11	234	225				162	17	1:158586352:C:T	rs2852636	1	158586352	1.7e-11	234	225
163	17	1:158590630:G:GAA	rs145746722	1	158590630	2.5e-08	1	1				163	17	1:158590630:G:GAA	rs145746722	1	158590630	2.5e-08	1	1
164	18	1:159130696:A:T	rs3026940	1	159130696	2.6e-11	1	1				164	18	1:159130696:A:T	rs3026940	1	159130696	2.6e-11	1	1
165	18	1:159174683:C:T	rs2814778	1	159174683	9.1e-12	13	13				165	18	1:159174683:C:T	rs2814778	1	159174683	9.1e-12	13	13
166	18	1:159174885:C:T	rs7550207	1	159174885	2.7e-10	1	1				166	18	1:159174885:C:T	rs7550207	1	159174885	2.7e-10	1	1
167	18	1:159175494:C:T	rs34599082	1	159175494	6.4e-28	1	1				167	18	1:159175494:C:T	rs34599082	1	159175494	6.4e-28	1	1
168	18	1:159181560:C:T	rs3027041	1	159181560	1.9e-10	144	137				168	18	1:159181560:C:T	rs3027041	1	159181560	1.9e-10	144	137
169	18	1:159182745:A:G	rs115726786	1	159182745	4.9e-10	4	3				169	18	1:159182745:A:G	rs115726786	1	159182745	4.9e-10	4	3
170	18	1:159195323:A:T	rs148740499	1	159195323	1.5e-10	1	1				170	18	1:159195323:A:T	rs148740499	1	159195323	1.5e-10	1	1
171	18	1:159392698:A:G	rs184449647	1	159392698	1.6e-11	1	1				171	18	1:159392698:A:G	rs184449647	1	159392698	1.6e-11	1	1
172	19	1:160705333:T:TA	rs552479715	1	160705333	3.5e-09	9	7				172	19	1:160705333:T:TA	rs552479715	1	160705333	3.5e-09	9	7
173	19	1:160745399:C:T	rs493644	1	160745399	3.1e-10	9	7				173	19	1:160745399:C:T	rs493644	1	160745399	3.1e-10	9	7
174	19	1:160790632:G:GT	rs34903114	1	160790632	3e-09	1	1				174	19	1:160790632:G:GT	rs34903114	1	160790632	3e-09	1	1
175	19	1:160790918:C:G	rs12143580	1	160790918	1.4e-09	20	20				175	19	1:160790918:C:G	rs12143580	1	160790918	1.4e-09	20	20
176	19	1:160791892:C:T	rs494091	1	160791892	3.1e-13	39	38				176	19	1:160791892:C:T	rs494091	1	160791892	3.1e-13	39	38
177	19	1:160811374:C:G	rs115868021	1	160811374	4.9e-09	6	2				177	19	1:160811374:C:G	rs115868021	1	160811374	4.9e-09	6	2
178	19	1:160888610:A:T	rs185825308	1	160888610	2.8e-08	10	2				178	19	1:160888610:A:T	rs185825308	1	160888610	2.8e-08	10	2
179	20	1:196813017:A:C	rs200800739	1	196813017	1.3e-08	214	200				179	20	1:196813017:A:C	rs200800739	1	196813017	1.3e-08	214	200
180	21	1:197317238:A:G	rs10922199	1	197317238	2.5e-08	1	1				180	21	1:197317238:A:G	rs10922199	1	197317238	2.5e-08	1	1
181	21	1:197497988:C:CA	rs5779876	1	197497988	1.7e-09	1	1				181	21	1:197497988:C:CA	rs5779876	1	197497988	1.7e-09	1	1
182	21	1:197701992:C:T	rs16841904	1	197701992	4e-12	65	62				182	21	1:197701992:C:T	rs16841904	1	197701992	4e-12	65	62
183	21	1:197705275:T:TA	rs113406856	1	197705275	2.6e-10	1	1				183	21	1:197705275:T:TA	rs113406856	1	197705275	2.6e-10	1	1
184	21	1:198104758:A:G	rs17584278	1	198104758	2e-08	7	6				184	21	1:198104758:A:G	rs17584278	1	198104758	2e-08	7	6
185	21	1:198610536:A:G	rs75567729	1	198610536	1.1e-09	27	21				185	21	1:198610536:A:G	rs75567729	1	198610536	1.1e-09	27	21
186	22	1:201023980:C:G	rs10800755	1	201023980	1.4e-09	63	61				186	22	1:201023980:C:G	rs10800755	1	201023980	1.4e-09	63	61
187	23	1:211698659:A:G	rs6665075	1	211698659	2.9e-08	1	1				187	23	1:211698659:A:G	rs6665075	1	211698659	2.9e-08	1	1
188	23	1:211793415:A:G	rs114801841	1	211793415	1.3e-09	2	2				188	23	1:211793415:A:G	rs114801841	1	211793415	1.3e-09	2	2
189	24	1:212850107:A:G	rs2501854	1	212850107	4.4e-08	3	3				189	24	1:212850107:A:G	rs2501854	1	212850107	4.4e-08	3	3
190	24	1:212874024:C:G	rs2492779	1	212874024	1.4e-11	29	29				190	24	1:212874024:C:G	rs2492779	1	212874024	1.4e-11	29	29
191	25	1:220974545:C:T	rs10863565	1	220974545	2.2e-08	1	1				191	25	1:220974545:C:T	rs10863565	1	220974545	2.2e-08	1	1
192	25	1:221010513:G:T	rs2807848	1	221010513	3.6e-08	6	6				192	25	1:221010513:G:T	rs2807848	1	221010513	3.6e-08	6	6
193	25	1:221043354:A:AGTTTT	rs10664325	1	221043354	1.3e-08	15	14				193	25	1:221043354:A:AGTTTT	rs10664325	1	221043354	1.3e-08	15	14
194	26	1:226915325:A:G	rs835664	1	226915325	1.3e-08	19	18				194	26	1:226915325:A:G	rs835664	1	226915325	1.3e-08	19	18
195	26	1:227018919:C:T	rs6692729	1	227018919	6.8e-09	47	43				195	26	1:227018919:C:T	rs6692729	1	227018919	6.8e-09	47	43
196	26	1:227089930:C:G	rs6685659	1	227089930	5.7e-09	12	8				196	26	1:227089930:C:G	rs6685659	1	227089930	5.7e-09	12	8
197	26	1:227174122:C:G	rs41303131	1	227174122	7.9e-09	24	24				197	26	1:227174122:C:G	rs41303131	1	227174122	7.9e-09	24	24
198	26	1:227174210:C:T	rs3738725	1	227174210	1.1e-23	102	98				198	26	1:227174210:C:T	rs3738725	1	227174210	1.1e-23	102	98
199	26	1:227174902:A:G	rs8159	1	227174902	1.8e-10	18	18				199	26	1:227174902:A:G	rs8159	1	227174902	1.8e-10	18	18
200	26	1:227175253:C:T	rs10495274	1	227175253	6.8e-14	1	1				200	26	1:227175253:C:T	rs10495274	1	227175253	6.8e-14	1	1
201	26	1:227187650:G:T	rs11588329	1	227187650	3.9e-09	75	70				201	26	1:227187650:G:T	rs11588329	1	227187650	3.9e-09	75	70
202	26	1:227208621:C:T	rs2104861	1	227208621	2.1e-09	6	6				202	26	1:227208621:C:T	rs2104861	1	227208621	2.1e-09	6	6
203	26	1:227214745:C:G	rs61834039	1	227214745	4.7e-13	81	79				203	26	1:227214745:C:G	rs61834039	1	227214745	4.7e-13	81	79
204	26	1:227223736:C:T	rs7521639	1	227223736	7.5e-15	2	2				204	26	1:227223736:C:T	rs7521639	1	227223736	7.5e-15	2	2
205	26	1:227245066:G:GTTAT	rs5781459	1	227245066	2e-08	57	53				205	26	1:227245066:G:GTTAT	rs5781459	1	227245066	2e-08	57	53
206	26	1:227254045:C:T	rs12144369	1	227254045	7.9e-10	2	2				206	26	1:227254045:C:T	rs12144369	1	227254045	7.9e-10	2	2
207	26	1:227447213:C:T	rs1513617	1	227447213	5.2e-11	5	5				207	26	1:227447213:C:T	rs1513617	1	227447213	5.2e-11	5	5
208	26	1:227492106:C:CA	rs558275877	1	227492106	2e-09	8	6				208	26	1:227492106:C:CA	rs558275877	1	227492106	2e-09	8	6
209	27	1:234960477:A:T	rs866867	1	234960477	9.9e-11	62	62				209	27	1:234960477:A:T	rs866867	1	234960477	9.9e-11	62	62
210	27	1:234997033:C:T	rs67527053	1	234997033	2.1e-10	27	27				210	27	1:234997033:C:T	rs67527053	1	234997033	2.1e-10	27	27
211	27	1:235007116:A:T	rs6697464	1	235007116	7.6e-09	1	1				211	27	1:235007116:A:T	rs6697464	1	235007116	7.6e-09	1	1
212	28	1:236104981:A:T	rs9970896	1	236104981	1.7e-10	21	19				212	28	1:236104981:A:T	rs9970896	1	236104981	1.7e-10	21	19
213	28	1:236124781:C:T	rs139967512	1	236124781	4.5e-08	1	1				213	28	1:236124781:C:T	rs139967512	1	236124781	4.5e-08	1	1
214	29	1:247601778:C:T	rs58546652	1	247601778	3.8e-08	12	12				214	29	1:247601778:C:T	rs58546652	1	247601778	3.8e-08	12	12
215	30	2:7614263:A:G	rs12105729	2	7614263	8.5e-10	46	45				215	30	2:7614263:A:G	rs12105729	2	7614263	8.5e-10	46	45
216	31	2:23902780:C:T	rs2712106	2	23902780	4.1e-08	12	12				216	31	2:23902780:C:T	rs2712106	2	23902780	4.1e-08	12	12
217	31	2:23912401:C:T	rs2551347	2	23912401	8.1e-09	17	15				217	31	2:23912401:C:T	rs2551347	2	23912401	8.1e-09	17	15
218	31	2:23953076:C:T	rs72798041	2	23953076	3.6e-19	401	373				218	31	2:23953076:C:T	rs72798041	2	23953076	3.6e-19	401	373
219	31	2:23956435:C:G	rs2059319	2	23956435	9.1e-15	5	5				219	31	2:23956435:C:G	rs2059319	2	23956435	9.1e-15	5	5
220	31	2:23966131:G:T	rs35214005	2	23966131	3.8e-13	70	66				220	31	2:23966131:G:T	rs35214005	2	23966131	3.8e-13	70	66
221	31	2:24009916:G:GA	rs573691519	2	24009916	4.9e-12	1	1				221	31	2:24009916:G:GA	rs573691519	2	24009916	4.9e-12	1	1
222	31	2:24041015:C:G	rs62125871	2	24041015	3.9e-12	1	1				222	31	2:24041015:C:G	rs62125871	2	24041015	3.9e-12	1	1
223	31	2:24104230:C:CTT	rs137976977	2	24104230	5e-13	1	1				223	31	2:24104230:C:CTT	rs137976977	2	24104230	5e-13	1	1
224	31	2:24126904:A:G	rs6756419	2	24126904	8.1e-11	3	3				224	31	2:24126904:A:G	rs6756419	2	24126904	8.1e-11	3	3
225	31	2:24132323:C:T	rs191184361	2	24132323	1.6e-08	1	1				225	31	2:24132323:C:T	rs191184361	2	24132323	1.6e-08	1	1
226	31	2:24136448:C:T	rs12992076	2	24136448	1.3e-10	3	1				226	31	2:24136448:C:T	rs12992076	2	24136448	1.3e-10	3	1
227	31	2:24205074:C:CA	rs565332541	2	24205074	9.7e-15	5	5				227	31	2:24205074:C:CA	rs565332541	2	24205074	9.7e-15	5	5
228	31	2:24225286:C:CT	rs111777267	2	24225286	2.8e-15	278	265				228	31	2:24225286:C:CT	rs111777267	2	24225286	2.8e-15	278	265
229	31	2:24231982:C:T	rs12475277	2	24231982	4.6e-17	84	77				229	31	2:24231982:C:T	rs12475277	2	24231982	4.6e-17	84	77
230	31	2:24235041:A:C	rs569740796	2	24235041	5.7e-12	1	1				230	31	2:24235041:A:C	rs569740796	2	24235041	5.7e-12	1	1
231	31	2:24235043:A:C	rs56152500	2	24235043	5.4e-11	3	3				231	31	2:24235043:A:C	rs56152500	2	24235043	5.4e-11	3	3
232	31	2:24257444:C:CT	rs70944707	2	24257444	1.5e-11	1	1				232	31	2:24257444:C:CT	rs70944707	2	24257444	1.5e-11	1	1
233	31	2:24259188:C:G	rs872169	2	24259188	8.9e-09	61	54				233	31	2:24259188:C:G	rs872169	2	24259188	8.9e-09	61	54
234	31	2:24266361:T:TAAAAC	rs150395915	2	24266361	2.3e-10	4	3				234	31	2:24266361:T:TAAAAC	rs150395915	2	24266361	2.3e-10	4	3
235	31	2:24292597:A:T	rs6729231	2	24292597	3.5e-11	179	163				235	31	2:24292597:A:T	rs6729231	2	24292597	3.5e-11	179	163
236	31	2:24335166:C:CT	rs757438872	2	24335166	1.3e-08	1	1				236	31	2:24335166:C:CT	rs757438872	2	24335166	1.3e-08	1	1
237	31	2:24374473:G:T	rs10173338	2	24374473	5e-09	4	4				237	31	2:24374473:G:T	rs10173338	2	24374473	5e-09	4	4
238	31	2:24519907:G:GAT	rs149796265	2	24519907	3.4e-10	2	2				238	31	2:24519907:G:GAT	rs149796265	2	24519907	3.4e-10	2	2
239	31	2:24628560:C:G	rs7590090	2	24628560	1.2e-09	1	1				239	31	2:24628560:C:G	rs7590090	2	24628560	1.2e-09	1	1
240	31	2:24640168:A:G	rs12613389	2	24640168	1.2e-10	1	1				240	31	2:24640168:A:G	rs12613389	2	24640168	1.2e-10	1	1
241	32	2:25290295:G:T	rs2002947	2	25290295	1e-09	16	15				241	32	2:25290295:G:T	rs2002947	2	25290295	1e-09	16	15
242	32	2:25333105:A:C	rs72807674	2	25333105	2.6e-11	20	18				242	32	2:25333105:A:C	rs72807674	2	25333105	2.6e-11	20	18
243	32	2:25406090:G:GCACAGTTTCATTAC	rs6146687	2	25406090	5.1e-09	131	120				243	32	2:25406090:G:GCACAGTTTCATTAC	rs6146687	2	25406090	5.1e-09	131	120
244	32	2:25440530:A:G	rs11683904	2	25440530	1.3e-08	5	5				244	32	2:25440530:A:G	rs11683904	2	25440530	1.3e-08	5	5
245	32	2:25455389:A:G	rs752208	2	25455389	1.2e-08	3	3				245	32	2:25455389:A:G	rs752208	2	25455389	1.2e-08	3	3
246	32	2:25462988:A:G	rs79501006	2	25462988	3.7e-10	1	1				246	32	2:25462988:A:G	rs79501006	2	25462988	3.7e-10	1	1
247	32	2:25472041:A:G	rs2384144	2	25472041	1.6e-11	10	10				247	32	2:25472041:A:G	rs2384144	2	25472041	1.6e-11	10	10
248	32	2:25487521:G:T	rs4665291	2	25487521	7.3e-10	2	2				248	32	2:25487521:G:T	rs4665291	2	25487521	7.3e-10	2	2
249	32	2:25488819:A:T	rs7578575	2	25488819	5.1e-29	9	9				249	32	2:25488819:A:T	rs7578575	2	25488819	5.1e-29	9	9
250	32	2:25489132:C:T	rs11683424	2	25489132	1.9e-16	8	8				250	32	2:25489132:C:T	rs11683424	2	25489132	1.9e-16	8	8
251	32	2:25498565:C:G	rs55896493	2	25498565	2e-12	2	2				251	32	2:25498565:C:G	rs55896493	2	25498565	2e-12	2	2
252	32	2:25512891:C:T	rs78636096	2	25512891	9.3e-11	1	1				252	32	2:25512891:C:T	rs78636096	2	25512891	9.3e-11	1	1
253	32	2:25524944:C:T	rs7581217	2	25524944	8.2e-11	1	1				253	32	2:25524944:C:T	rs7581217	2	25524944	8.2e-11	1	1
254	32	2:25535543:C:T	rs34048824	2	25535543	5.5e-16	28	26				254	32	2:25535543:C:T	rs34048824	2	25535543	5.5e-16	28	26
255	32	2:25558274:C:T	rs6728919	2	25558274	2.9e-08	17	17				255	32	2:25558274:C:T	rs6728919	2	25558274	2.9e-08	17	17
256	33	2:27111651:A:G	rs471905	2	27111651	7.2e-09	173	155				256	33	2:27111651:A:G	rs471905	2	27111651	7.2e-09	173	155
257	33	2:27215097:A:AT	rs34619033	2	27215097	2.9e-08	156	149				257	33	2:27215097:A:AT	rs34619033	2	27215097	2.9e-08	156	149
258	33	2:27243001:C:T	rs10207670	2	27243001	6.6e-10	116	111				258	33	2:27243001:C:T	rs10207670	2	27243001	6.6e-10	116	111
259	33	2:27324036:A:G	rs1057394	2	27324036	5.5e-09	216	202				259	33	2:27324036:A:G	rs1057394	2	27324036	5.5e-09	216	202
260	34	2:31459744:C:T	rs1540926	2	31459744	1.7e-08	24	24				260	34	2:31459744:C:T	rs1540926	2	31459744	1.7e-08	24	24
261	35	2:37538320:C:G	rs115859306	2	37538320	3.2e-09	280	270				261	35	2:37538320:C:G	rs115859306	2	37538320	3.2e-09	280	270
262	36	2:40644749:A:G	rs6709329	2	40644749	1.1e-08	21	21				262	36	2:40644749:A:G	rs6709329	2	40644749	1.1e-08	21	21
263	36	2:40698811:C:T	rs11688289	2	40698811	2.5e-08	28	24				263	36	2:40698811:C:T	rs11688289	2	40698811	2.5e-08	28	24
264	37	2:43313652:G:T	rs17030354	2	43313652	2e-08	3	3				264	37	2:43313652:G:T	rs17030354	2	43313652	2e-08	3	3
265	37	2:43317941:C:T	rs1971184	2	43317941	2.7e-09	17	17				265	37	2:43317941:C:T	rs1971184	2	43317941	2.7e-09	17	17
266	37	2:43322059:A:C	rs7574560	2	43322059	3.2e-09	14	14				266	37	2:43322059:A:C	rs7574560	2	43322059	3.2e-09	14	14
267	37	2:43325570:A:G	rs6718520	2	43325570	9.6e-10	3	3				267	37	2:43325570:A:G	rs6718520	2	43325570	9.6e-10	3	3
268	37	2:43333075:A:T	rs10164469	2	43333075	6.5e-11	3	3				268	37	2:43333075:A:T	rs10164469	2	43333075	6.5e-11	3	3
269	37	2:43343658:C:G	rs62135367	2	43343658	2.4e-11	72	72				269	37	2:43343658:C:G	rs62135367	2	43343658	2.4e-11	72	72
270	37	2:43345991:A:T	rs75675235	2	43345991	4e-08	52	52				270	37	2:43345991:A:T	rs75675235	2	43345991	4e-08	52	52
271	37	2:43354280:A:G	rs17030394	2	43354280	9.8e-13	4	4				271	37	2:43354280:A:G	rs17030394	2	43354280	9.8e-13	4	4
272	37	2:43355519:A:G	rs28411734	2	43355519	4.6e-15	77	76				272	37	2:43355519:A:G	rs28411734	2	43355519	4.6e-15	77	76
273	37	2:43361389:C:T	rs62135412	2	43361389	3.2e-10	1	1				273	37	2:43361389:C:T	rs62135412	2	43361389	3.2e-10	1	1
274	37	2:43404884:A:T	rs111480672	2	43404884	2e-10	3	3				274	37	2:43404884:A:T	rs111480672	2	43404884	2e-10	3	3
275	37	2:43432351:C:T	rs143160198	2	43432351	2.4e-13	1	1				275	37	2:43432351:C:T	rs143160198	2	43432351	2.4e-13	1	1
276	37	2:43452183:A:G	rs7933	2	43452183	5.7e-12	3	3				276	37	2:43452183:A:G	rs7933	2	43452183	5.7e-12	3	3
277	37	2:43458611:C:T	rs13402621	2	43458611	1.4e-28	42	38				277	37	2:43458611:C:T	rs13402621	2	43458611	1.4e-28	42	38
278	37	2:43464818:A:G	rs113542380	2	43464818	4.4e-71	188	180				278	37	2:43464818:A:G	rs113542380	2	43464818	4.4e-71	188	180
279	37	2:43475192:A:AAAAC	rs144120023	2	43475192	2.8e-45	105	95				279	37	2:43475192:A:AAAAC	rs144120023	2	43475192	2.8e-45	105	95
280	37	2:43524160:C:G	rs542761357	2	43524160	7.5e-27	2	2				280	37	2:43524160:C:G	rs542761357	2	43524160	7.5e-27	2	2
281	37	2:43531812:A:AT	rs538548562	2	43531812	2e-30	15	14				281	37	2:43531812:A:AT	rs538548562	2	43531812	2e-30	15	14
282	37	2:43541071:C:T	rs116097055	2	43541071	7.9e-21	2	2				282	37	2:43541071:C:T	rs116097055	2	43541071	7.9e-21	2	2
283	37	2:43541598:C:T	rs6730757	2	43541598	6.3e-17	6	6				283	37	2:43541598:C:T	rs6730757	2	43541598	6.3e-17	6	6
284	37	2:43553304:C:CAAAA	rs771706094	2	43553304	4.7e-19	1	1				284	37	2:43553304:C:CAAAA	rs771706094	2	43553304	4.7e-19	1	1
285	37	2:43561161:A:C	rs12468394	2	43561161	3.2e-12	1	1				285	37	2:43561161:A:C	rs12468394	2	43561161	3.2e-12	1	1
286	37	2:43561780:A:G	rs7563201	2	43561780	4.8e-14	2	2				286	37	2:43561780:A:G	rs7563201	2	43561780	4.8e-14	2	2
287	37	2:43561929:A:C	rs6740322	2	43561929	3.1e-23	59	56				287	37	2:43561929:A:C	rs6740322	2	43561929	3.1e-23	59	56
288	37	2:43571907:G:T	rs10196106	2	43571907	1.1e-32	51	46				288	37	2:43571907:G:T	rs10196106	2	43571907	1.1e-32	51	46
289	37	2:43582103:A:T	rs11124929	2	43582103	7.8e-33	67	62				289	37	2:43582103:A:T	rs11124929	2	43582103	7.8e-33	67	62
290	37	2:43589296:A:G	rs147024383	2	43589296	3.8e-09	3	3				290	37	2:43589296:A:G	rs147024383	2	43589296	3.8e-09	3	3
291	37	2:43630657:C:T	rs7557989	2	43630657	7.6e-10	53	51				291	37	2:43630657:C:T	rs7557989	2	43630657	7.6e-10	53	51
292	37	2:43648176:A:G	rs10176241	2	43648176	7.5e-15	11	11				292	37	2:43648176:A:G	rs10176241	2	43648176	7.5e-15	11	11
293	37	2:43659178:G:T	rs548528346	2	43659178	2.1e-28	6	6				293	37	2:43659178:G:T	rs548528346	2	43659178	2.1e-28	6	6
294	37	2:43659293:A:C	rs57125350	2	43659293	3.4e-36	2	2				294	37	2:43659293:A:C	rs57125350	2	43659293	3.4e-36	2	2
295	37	2:43674354:C:G	rs871852	2	43674354	2e-08	2	2				295	37	2:43674354:C:G	rs871852	2	43674354	2e-08	2	2
296	37	2:43694178:A:G	rs544809368	2	43694178	5.1e-16	1	1				296	37	2:43694178:A:G	rs544809368	2	43694178	5.1e-16	1	1
297	37	2:43741689:C:T	rs544942405	2	43741689	5.7e-57	214	202				297	37	2:43741689:C:T	rs544942405	2	43741689	5.7e-57	214	202
298	37	2:43742249:A:T	rs550927155	2	43742249	1.1e-17	1	1				298	37	2:43742249:A:T	rs550927155	2	43742249	1.1e-17	1	1
299	37	2:43747854:C:T	rs202032561	2	43747854	2e-10	1	1				299	37	2:43747854:C:T	rs202032561	2	43747854	2e-10	1	1
300	37	2:43748042:A:AGGAG	rs370276305	2	43748042	4.3e-53	151	145				300	37	2:43748042:A:AGGAG	rs370276305	2	43748042	4.3e-53	151	145
301	37	2:43757293:A:T	rs77881454	2	43757293	9.4e-50	328	312				301	37	2:43757293:A:T	rs77881454	2	43757293	9.4e-50	328	312
302	37	2:43784007:C:T	rs145418254	2	43784007	1.3e-21	3	3				302	37	2:43784007:C:T	rs145418254	2	43784007	1.3e-21	3	3
303	37	2:43812716:A:T	rs4952992	2	43812716	1.2e-13	72	69				303	37	2:43812716:A:T	rs4952992	2	43812716	1.2e-13	72	69
304	37	2:43840361:A:G	rs78098795	2	43840361	1.9e-41	264	251				304	37	2:43840361:A:G	rs78098795	2	43840361	1.9e-41	264	251
305	37	2:43850590:C:T	rs11886047	2	43850590	6e-20	1	1				305	37	2:43850590:C:T	rs11886047	2	43850590	6e-20	1	1
306	37	2:43851246:A:C	rs55946629	2	43851246	5e-31	1	1				306	37	2:43851246:A:C	rs55946629	2	43851246	5e-31	1	1
307	37	2:43851282:C:G	rs28514770	2	43851282	2.2e-12	1	1				307	37	2:43851282:C:G	rs28514770	2	43851282	2.2e-12	1	1
308	37	2:43864089:C:T	rs79111706	2	43864089	1.4e-44	8	8				308	37	2:43864089:C:T	rs79111706	2	43864089	1.4e-44	8	8
309	37	2:43865422:A:T	rs565617972	2	43865422	3e-30	1	1				309	37	2:43865422:A:T	rs565617972	2	43865422	3e-30	1	1
310	37	2:43910080:C:T	rs1347042	2	43910080	2.9e-10	34	32				310	37	2:43910080:C:T	rs1347042	2	43910080	2.9e-10	34	32
311	37	2:43920357:C:T	rs72870502	2	43920357	2.8e-14	1	1				311	37	2:43920357:C:T	rs72870502	2	43920357	2.8e-14	1	1
312	37	2:43993509:A:T	rs141721223	2	43993509	1.3e-08	1	1				312	37	2:43993509:A:T	rs141721223	2	43993509	1.3e-08	1	1
313	37	2:43994026:C:T	rs142564661	2	43994026	1.7e-16	3	3				313	37	2:43994026:C:T	rs142564661	2	43994026	1.7e-16	3	3
314	37	2:44015120:C:T	rs77197977	2	44015120	8e-10	1	1				314	37	2:44015120:C:T	rs77197977	2	44015120	8e-10	1	1
315	37	2:44037396:C:G	rs116520905	2	44037396	3e-18	1	1				315	37	2:44037396:C:G	rs116520905	2	44037396	3e-18	1	1
316	38	2:53865584:G:T	rs13428898	2	53865584	2.3e-09	88	78				316	38	2:53865584:G:T	rs13428898	2	53865584	2.3e-09	88	78
317	38	2:53868171:A:T	rs58125503	2	53868171	5.3e-10	50	45				317	38	2:53868171:A:T	rs58125503	2	53868171	5.3e-10	50	45
318	38	2:53944813:A:G	rs766075	2	53944813	1.5e-10	12	12				318	38	2:53944813:A:G	rs766075	2	53944813	1.5e-10	12	12
319	38	2:53963242:A:C	rs62137602	2	53963242	9.7e-12	51	48				319	38	2:53963242:A:C	rs62137602	2	53963242	9.7e-12	51	48
320	38	2:53967830:C:T	rs74905718	2	53967830	1.4e-09	13	11				320	38	2:53967830:C:T	rs74905718	2	53967830	1.4e-09	13	11
321	38	2:53986698:G:T	rs111607747	2	53986698	2.9e-08	22	20				321	38	2:53986698:G:T	rs111607747	2	53986698	2.9e-08	22	20
322	38	2:54020142:C:CA	rs572243775	2	54020142	8.5e-12	26	23				322	38	2:54020142:C:CA	rs572243775	2	54020142	8.5e-12	26	23
323	38	2:54024626:C:T	rs2692514	2	54024626	2.4e-11	204	191				323	38	2:54024626:C:T	rs2692514	2	54024626	2.4e-11	204	191
324	38	2:54048939:C:T	rs2909261	2	54048939	1.9e-11	15	14				324	38	2:54048939:C:T	rs2909261	2	54048939	1.9e-11	15	14
325	38	2:54105477:A:G	rs805393	2	54105477	5.5e-11	233	219				325	38	2:54105477:A:G	rs805393	2	54105477	5.5e-11	233	219
326	38	2:54126305:A:G	rs805420	2	54126305	8.7e-12	184	166				326	38	2:54126305:A:G	rs805420	2	54126305	8.7e-12	184	166
327	38	2:54192383:A:AT	rs149434152	2	54192383	4e-09	17	14				327	38	2:54192383:A:AT	rs149434152	2	54192383	4e-09	17	14
328	38	2:54222165:A:C	rs7591431	2	54222165	1.4e-13	169	114				328	38	2:54222165:A:C	rs7591431	2	54222165	1.4e-13	169	114
329	38	2:54232046:A:AAC	rs562901929	2	54232046	8.4e-09	19	19				329	38	2:54232046:A:AAC	rs562901929	2	54232046	8.4e-09	19	19
330	38	2:54244518:A:G	rs7561987	2	54244518	1.9e-08	12	11				330	38	2:54244518:A:G	rs7561987	2	54244518	1.9e-08	12	11
331	38	2:54246746:T:TTTA	rs141725920	2	54246746	2.5e-09	140	21				331	38	2:54246746:T:TTTA	rs141725920	2	54246746	2.5e-09	140	21
332	38	2:54266354:G:GT	rs559881072	2	54266354	3.4e-10	62	59				332	38	2:54266354:G:GT	rs559881072	2	54266354	3.4e-10	62	59
333	38	2:54354091:C:CA	rs535910523	2	54354091	3.5e-08	7	7				333	38	2:54354091:C:CA	rs535910523	2	54354091	3.5e-08	7	7
334	39	2:62549284:C:T	rs4672503	2	62549284	6.5e-10	10	8				334	39	2:62549284:C:T	rs4672503	2	62549284	6.5e-10	10	8
335	39	2:62552321:A:G	rs11679753	2	62552321	1.8e-11	17	17				335	39	2:62552321:A:G	rs11679753	2	62552321	1.8e-11	17	17
336	39	2:62586793:C:T	rs4316925	2	62586793	4.1e-08	13	13				336	39	2:62586793:C:T	rs4316925	2	62586793	4.1e-08	13	13
337	40	2:65526001:A:G	rs12713541	2	65526001	2.5e-08	40	31				337	40	2:65526001:A:G	rs12713541	2	65526001	2.5e-08	40	31
338	40	2:65536234:A:G	rs35603640	2	65536234	1.3e-10	7	7				338	40	2:65536234:A:G	rs35603640	2	65536234	1.3e-10	7	7
339	40	2:65544862:C:G	rs10211156	2	65544862	1e-11	8	8				339	40	2:65544862:C:G	rs10211156	2	65544862	1e-11	8	8
340	40	2:65556528:C:T	rs7583793	2	65556528	5.1e-10	64	54				340	40	2:65556528:C:T	rs7583793	2	65556528	5.1e-10	64	54
341	40	2:65564156:A:G	rs11886456	2	65564156	4.9e-08	12	11				341	40	2:65564156:A:G	rs11886456	2	65564156	4.9e-08	12	11
342	40	2:65661468:A:C	rs12185610	2	65661468	2.6e-11	62	60				342	40	2:65661468:A:C	rs12185610	2	65661468	2.6e-11	62	60
343	40	2:65667272:A:C	rs6740462	2	65667272	1.4e-10	4	4				343	40	2:65667272:A:C	rs6740462	2	65667272	1.4e-10	4	4
344	40	2:65674398:C:CT	rs36085568	2	65674398	2.2e-09	18	17				344	40	2:65674398:C:CT	rs36085568	2	65674398	2.2e-09	18	17
345	40	2:65683672:A:G	rs35518316	2	65683672	3.4e-11	104	95				345	40	2:65683672:A:G	rs35518316	2	65683672	3.4e-11	104	95
346	40	2:65694673:A:AT	rs10625063	2	65694673	4.8e-11	1	1				346	40	2:65694673:A:AT	rs10625063	2	65694673	4.8e-11	1	1
347	40	2:65707760:C:T	rs840976	2	65707760	1.6e-08	21	20				347	40	2:65707760:C:T	rs840976	2	65707760	1.6e-08	21	20
348	40	2:65710688:A:G	rs2244259	2	65710688	6.9e-09	9	8				348	40	2:65710688:A:G	rs2244259	2	65710688	6.9e-09	9	8
349	41	2:68615546:A:C	rs34338164	2	68615546	1.7e-09	2	2				349	41	2:68615546:A:C	rs34338164	2	68615546	1.7e-09	2	2
350	41	2:68962137:A:G	rs10048745	2	68962137	3.3e-12	7	7				350	41	2:68962137:A:G	rs10048745	2	68962137	3.3e-12	7	7
351	42	2:101691852:C:CAA	rs573379191	2	101691852	1.7e-08	1	1				351	42	2:101691852:C:CAA	rs573379191	2	101691852	1.7e-08	1	1
352	42	2:101730288:C:T	rs6543018	2	101730288	9e-10	63	59				352	42	2:101730288:C:T	rs6543018	2	101730288	9e-10	63	59
353	42	2:101735989:C:G	rs796057	2	101735989	1.4e-08	1	1				353	42	2:101735989:C:G	rs796057	2	101735989	1.4e-08	1	1
354	43	2:102880806:C:G	rs55871806	2	102880806	3.8e-09	8	8				354	43	2:102880806:C:G	rs55871806	2	102880806	3.8e-09	8	8
355	43	2:102966067:A:G	rs1921622	2	102966067	2.6e-08	14	13				355	43	2:102966067:A:G	rs1921622	2	102966067	2.6e-08	14	13
356	43	2:103049910:A:G	rs2041756	2	103049910	8.5e-16	115	108				356	43	2:103049910:A:G	rs2041756	2	103049910	8.5e-16	115	108
357	43	2:103092513:C:T	rs1468788	2	103092513	2.7e-09	4	2				357	43	2:103092513:C:T	rs1468788	2	103092513	2.7e-09	4	2
358	44	2:111589695:C:T	rs62162654	2	111589695	2.2e-08	6	6				358	44	2:111589695:C:T	rs62162654	2	111589695	2.2e-08	6	6
359	44	2:111592407:G:T	rs2175824	2	111592407	6.8e-14	12	12				359	44	2:111592407:G:T	rs2175824	2	111592407	6.8e-14	12	12
360	44	2:111599282:C:G	rs10210955	2	111599282	3.9e-19	3	3				360	44	2:111599282:C:G	rs10210955	2	111599282	3.9e-19	3	3
361	44	2:111599601:A:G	rs4849120	2	111599601	6.5e-10	151	145				361	44	2:111599601:A:G	rs4849120	2	111599601	6.5e-10	151	145
362	44	2:111608534:C:T	rs7588925	2	111608534	2.5e-18	32	32				362	44	2:111608534:C:T	rs7588925	2	111608534	2.5e-18	32	32
363	44	2:111616692:C:T	rs1533297	2	111616692	3.2e-10	1	1				363	44	2:111616692:C:T	rs1533297	2	111616692	3.2e-10	1	1
364	44	2:111710863:C:G	rs13024140	2	111710863	4.5e-08	6	6				364	44	2:111710863:C:G	rs13024140	2	111710863	4.5e-08	6	6
365	44	2:111740221:A:G	rs11123271	2	111740221	5.9e-11	36	26				365	44	2:111740221:A:G	rs11123271	2	111740221	5.9e-11	36	26
366	44	2:111761933:C:T	rs6722565	2	111761933	3.9e-08	22	19				366	44	2:111761933:C:T	rs6722565	2	111761933	3.9e-08	22	19
367	44	2:111791653:C:T	rs3789087	2	111791653	3e-13	26	25				367	44	2:111791653:C:T	rs3789087	2	111791653	3e-13	26	25
368	44	2:111797801:C:T	rs3789076	2	111797801	3.7e-10	5	5				368	44	2:111797801:C:T	rs3789076	2	111797801	3.7e-10	5	5
369	44	2:111931350:C:G	rs2165107	2	111931350	1e-09	80	76				369	44	2:111931350:C:G	rs2165107	2	111931350	1e-09	80	76
370	44	2:112109253:C:G	rs4848471	2	112109253	3.1e-11	2	2				370	44	2:112109253:C:G	rs4848471	2	112109253	3.1e-11	2	2
371	44	2:112110179:A:G	rs202070678	2	112110179	1.5e-08	2	2				371	44	2:112110179:A:G	rs202070678	2	112110179	1.5e-08	2	2
372	44	2:112120665:A:T	rs145030071	2	112120665	1.2e-08	11	11				372	44	2:112120665:A:T	rs145030071	2	112120665	1.2e-08	11	11
373	44	2:112159528:G:GAC	rs143200229	2	112159528	2.8e-08	1	1				373	44	2:112159528:G:GAC	rs143200229	2	112159528	2.8e-08	1	1
374	44	2:112191472:A:T	rs144892162	2	112191472	1.5e-09	4	4				374	44	2:112191472:A:T	rs144892162	2	112191472	1.5e-09	4	4
375	44	2:112199781:A:T	rs4848522	2	112199781	9.2e-09	2	2				375	44	2:112199781:A:T	rs4848522	2	112199781	9.2e-09	2	2
376	44	2:112213956:A:G	rs199642193	2	112213956	6.3e-09	4	4				376	44	2:112213956:A:G	rs199642193	2	112213956	6.3e-09	4	4
377	44	2:112219429:C:T	rs138672815	2	112219429	8.4e-10	2	2				377	44	2:112219429:C:T	rs138672815	2	112219429	8.4e-10	2	2
378	44	2:112226473:C:T	rs144448036	2	112226473	1.2e-08	2	2				378	44	2:112226473:C:T	rs144448036	2	112226473	1.2e-08	2	2
379	44	2:112238447:A:G	rs144942718	2	112238447	4.9e-20	4	4				379	44	2:112238447:A:G	rs144942718	2	112238447	4.9e-20	4	4
380	44	2:112241264:C:T	rs62161411	2	112241264	1e-09	1	1				380	44	2:112241264:C:T	rs62161411	2	112241264	1e-09	1	1
381	44	2:112243926:C:T	rs58826315	2	112243926	4.2e-13	1	1				381	44	2:112243926:C:T	rs58826315	2	112243926	4.2e-13	1	1
382	44	2:112271208:A:G	rs113902512	2	112271208	2e-10	15	15				382	44	2:112271208:A:G	rs113902512	2	112271208	2e-10	15	15
383	45	2:112785770:A:G	rs6738237	2	112785770	4.4e-09	107	105				383	45	2:112785770:A:G	rs6738237	2	112785770	4.4e-09	107	105
384	45	2:112788465:A:C	rs13015619	2	112788465	2.1e-08	1	1				384	45	2:112788465:A:C	rs13015619	2	112788465	2.1e-08	1	1
385	46	2:113687972:C:CA	rs11383754	2	113687972	1.5e-08	1	1				385	46	2:113687972:C:CA	rs11383754	2	113687972	1.5e-08	1	1
386	46	2:113721112:C:T	rs10496446	2	113721112	1.8e-09	23	23				386	46	2:113721112:C:T	rs10496446	2	113721112	1.8e-09	23	23
387	46	2:113838145:A:G	rs13409371	2	113838145	1.4e-20	62	59				387	46	2:113838145:A:G	rs13409371	2	113838145	1.4e-20	62	59
388	46	2:113838608:A:G	rs10181720	2	113838608	2.7e-09	31	26				388	46	2:113838608:A:G	rs10181720	2	113838608	2.7e-09	31	26
389	46	2:113894338:A:G	rs315943	2	113894338	7.6e-14	19	19				389	46	2:113894338:A:G	rs315943	2	113894338	7.6e-14	19	19
390	46	2:113901313:C:T	rs315957	2	113901313	1.9e-08	30	30				390	46	2:113901313:C:T	rs315957	2	113901313	1.9e-08	30	30
391	46	2:113960305:A:G	rs9098	2	113960305	2.9e-08	4	4				391	46	2:113960305:A:G	rs9098	2	113960305	2.9e-08	4	4
392	47	2:143723457:C:G	rs164605	2	143723457	2.1e-08	1	1				392	47	2:143723457:C:G	rs164605	2	143723457	2.1e-08	1	1
393	47	2:143750774:G:GAAGA	rs201751224	2	143750774	4.4e-13	23	23				393	47	2:143750774:G:GAAGA	rs201751224	2	143750774	4.4e-13	23	23
394	47	2:143759691:A:G	rs352889	2	143759691	3.9e-10	13	12				394	47	2:143759691:A:G	rs352889	2	143759691	3.9e-10	13	12
395	47	2:143781731:A:C	rs13008636	2	143781731	1e-12	21	21				395	47	2:143781731:A:C	rs13008636	2	143781731	1e-12	21	21
396	47	2:143805164:C:T	rs56099642	2	143805164	3.3e-11	47	45				396	47	2:143805164:C:T	rs56099642	2	143805164	3.3e-11	47	45
397	47	2:143828853:A:T	rs200170167	2	143828853	4.1e-12	1	1				397	47	2:143828853:A:T	rs200170167	2	143828853	4.1e-12	1	1
398	47	2:143892139:A:T	rs354719	2	143892139	4.5e-13	17	16				398	47	2:143892139:A:T	rs354719	2	143892139	4.5e-13	17	16
399	47	2:144162105:A:G	rs140397066	2	144162105	2.3e-24	5	4				399	47	2:144162105:A:G	rs140397066	2	144162105	2.3e-24	5	4
400	47	2:144200697:A:G	rs76217384	2	144200697	1.8e-10	8	8				400	47	2:144200697:A:G	rs76217384	2	144200697	1.8e-10	8	8
401	47	2:144231580:A:G	rs537336473	2	144231580	2.9e-14	10	3				401	47	2:144231580:A:G	rs537336473	2	144231580	2.9e-14	10	3
402	47	2:144328534:C:T	rs141234028	2	144328534	1.1e-16	1	1				402	47	2:144328534:C:T	rs141234028	2	144328534	1.1e-16	1	1
403	47	2:144374281:A:G	rs143119052	2	144374281	3.7e-19	1	1				403	47	2:144374281:A:G	rs143119052	2	144374281	3.7e-19	1	1
404	47	2:144585187:C:G	rs540473546	2	144585187	7e-16	20	4				404	47	2:144585187:C:G	rs540473546	2	144585187	7e-16	20	4
405	48	2:160235998:C:T	rs12611927	2	160235998	4e-08	53	49				405	48	2:160235998:C:T	rs12611927	2	160235998	4e-08	53	49
406	48	2:160328111:A:T	rs62173233	2	160328111	3.2e-08	8	8				406	48	2:160328111:A:T	rs62173233	2	160328111	3.2e-08	8	8
407	48	2:160432819:C:T	rs17605928	2	160432819	3e-09	38	33				407	48	2:160432819:C:T	rs17605928	2	160432819	3e-09	38	33
408	48	2:160461478:C:T	rs10195287	2	160461478	1e-12	363	336				408	48	2:160461478:C:T	rs10195287	2	160461478	1e-12	363	336
409	48	2:160482512:C:CA	rs140022265	2	160482512	1.5e-10	74	65				409	48	2:160482512:C:CA	rs140022265	2	160482512	1.5e-10	74	65
410	48	2:160500855:C:G	rs77211052	2	160500855	3.8e-08	3	3				410	48	2:160500855:C:G	rs77211052	2	160500855	3.8e-08	3	3
411	48	2:160539429:A:C	rs60244750	2	160539429	1.9e-08	1	1				411	48	2:160539429:A:C	rs60244750	2	160539429	1.9e-08	1	1
412	48	2:160632402:C:CT	rs70997201	2	160632402	2.4e-08	197	175				412	48	2:160632402:C:CT	rs70997201	2	160632402	2.4e-08	197	175
413	48	2:160677375:C:G	rs12052715	2	160677375	3.7e-18	4	2				413	48	2:160677375:C:G	rs12052715	2	160677375	3.7e-18	4	2
414	48	2:160677998:G:T	rs60264981	2	160677998	8.9e-10	28	27				414	48	2:160677998:G:T	rs60264981	2	160677998	8.9e-10	28	27
415	48	2:160687525:A:G	rs7573674	2	160687525	7.4e-14	11	10				415	48	2:160687525:A:G	rs7573674	2	160687525	7.4e-14	11	10
416	48	2:160690656:A:G	rs78446341	2	160690656	2e-10	11	11				416	48	2:160690656:A:G	rs78446341	2	160690656	2e-10	11	11
417	48	2:160714990:A:G	rs41264213	2	160714990	8.9e-17	9	9				417	48	2:160714990:A:G	rs41264213	2	160714990	8.9e-17	9	9
418	48	2:160785864:A:G	rs143560358	2	160785864	1.6e-11	24	24				418	48	2:160785864:A:G	rs143560358	2	160785864	1.6e-11	24	24
419	48	2:160866274:C:T	rs74972546	2	160866274	8e-12	10	10				419	48	2:160866274:C:T	rs74972546	2	160866274	8e-12	10	10
420	48	2:161164638:C:T	rs78970357	2	161164638	3.1e-09	2	2				420	48	2:161164638:C:T	rs78970357	2	161164638	3.1e-09	2	2
421	48	2:161168747:A:G	rs57860603	2	161168747	3.4e-16	71	69				421	48	2:161168747:A:G	rs57860603	2	161168747	3.4e-16	71	69
422	48	2:161180123:A:G	rs67651462	2	161180123	1.4e-08	1	1				422	48	2:161180123:A:G	rs67651462	2	161180123	1.4e-08	1	1
423	48	2:161232407:G:GA	rs34226372	2	161232407	9.2e-11	5	5				423	48	2:161232407:G:GA	rs34226372	2	161232407	9.2e-11	5	5
424	48	2:161235703:C:T	rs4436913	2	161235703	6.7e-17	10	9				424	48	2:161235703:C:T	rs4436913	2	161235703	6.7e-17	10	9
425	48	2:161239962:A:AT	rs143701009	2	161239962	4.7e-17	5	5				425	48	2:161239962:A:AT	rs143701009	2	161239962	4.7e-17	5	5
426	48	2:161265791:T:TA	rs34622117	2	161265791	4e-08	55	50				426	48	2:161265791:T:TA	rs34622117	2	161265791	4e-08	55	50
427	48	2:161280888:A:G	rs6746841	2	161280888	4.5e-21	29	27				427	48	2:161280888:A:G	rs6746841	2	161280888	4.5e-21	29	27
428	48	2:161307677:A:T	rs6727096	2	161307677	3.2e-16	22	22				428	48	2:161307677:A:T	rs6727096	2	161307677	3.2e-16	22	22
429	48	2:161326270:A:G	rs13030967	2	161326270	5.2e-12	28	26				429	48	2:161326270:A:G	rs13030967	2	161326270	5.2e-12	28	26
430	48	2:161326718:C:T	rs11679846	2	161326718	1.2e-08	61	57				430	48	2:161326718:C:T	rs11679846	2	161326718	1.2e-08	61	57
431	48	2:161341386:A:AAAG	rs138326368	2	161341386	3.6e-10	1	1				431	48	2:161341386:A:AAAG	rs138326368	2	161341386	3.6e-10	1	1
432	48	2:161354615:G:GA	rs541421361	2	161354615	3.7e-16	34	32				432	48	2:161354615:G:GA	rs541421361	2	161354615	3.7e-16	34	32
433	48	2:161356132:C:T	rs6724036	2	161356132	4.8e-10	16	15				433	48	2:161356132:C:T	rs6724036	2	161356132	4.8e-10	16	15
434	48	2:161384024:G:T	rs7420624	2	161384024	1.9e-08	7	7				434	48	2:161384024:G:T	rs7420624	2	161384024	1.9e-08	7	7
435	49	2:181829574:A:T	rs6704750	2	181829574	2e-21	49	45				435	49	2:181829574:A:T	rs6704750	2	181829574	2e-21	49	45
436	49	2:181832113:A:G	rs76664686	2	181832113	1.6e-10	3	3				436	49	2:181832113:A:G	rs76664686	2	181832113	1.6e-10	3	3
437	49	2:181847405:A:T	rs4299301	2	181847405	4.1e-09	1	1				437	49	2:181847405:A:T	rs4299301	2	181847405	4.1e-09	1	1
438	49	2:181925840:C:T	rs559031474	2	181925840	6.5e-16	32	31				438	49	2:181925840:C:T	rs559031474	2	181925840	6.5e-16	32	31
439	49	2:181937847:G:GTT	rs201283958	2	181937847	1.2e-12	1	1				439	49	2:181937847:G:GTT	rs201283958	2	181937847	1.2e-12	1	1
440	49	2:181940642:A:G	rs10191559	2	181940642	1.3e-12	312	284				440	49	2:181940642:A:G	rs10191559	2	181940642	1.3e-12	312	284
441	49	2:181977149:T:TCAAA	rs371028011	2	181977149	3.3e-08	1	1				441	49	2:181977149:T:TCAAA	rs371028011	2	181977149	3.3e-08	1	1
442	49	2:182018382:G:T	rs7598960	2	182018382	2.7e-25	69	64				442	49	2:182018382:G:T	rs7598960	2	182018382	2.7e-25	69	64
443	49	2:182038360:C:T	rs114180882	2	182038360	3.2e-08	7	7				443	49	2:182038360:C:T	rs114180882	2	182038360	3.2e-08	7	7
444	49	2:182038729:C:T	rs6734603	2	182038729	1.9e-10	69	68				444	49	2:182038729:C:T	rs6734603	2	182038729	1.9e-10	69	68
445	49	2:182093047:C:T	rs72890540	2	182093047	6.3e-21	55	50				445	49	2:182093047:C:T	rs72890540	2	182093047	6.3e-21	55	50
446	49	2:182102971:A:G	rs10180754	2	182102971	1e-11	48	44				446	49	2:182102971:A:G	rs10180754	2	182102971	1e-11	48	44
447	49	2:182113900:G:GTT	rs10643146	2	182113900	3.4e-11	8	8				447	49	2:182113900:G:GTT	rs10643146	2	182113900	3.4e-11	8	8
448	49	2:182136440:A:G	rs12992819	2	182136440	5.5e-09	165	157				448	49	2:182136440:A:G	rs12992819	2	182136440	5.5e-09	165	157
449	49	2:182145409:A:G	rs62180208	2	182145409	4e-10	5	5				449	49	2:182145409:A:G	rs62180208	2	182145409	4e-10	5	5
450	49	2:182156170:A:C	rs73034937	2	182156170	8.2e-20	168	160				450	49	2:182156170:A:C	rs73034937	2	182156170	8.2e-20	168	160
451	49	2:182174776:A:G	rs17365432	2	182174776	2.6e-19	107	105				451	49	2:182174776:A:G	rs17365432	2	182174776	2.6e-19	107	105
452	49	2:182187741:A:C	rs17198605	2	182187741	3.8e-16	1	1				452	49	2:182187741:A:C	rs17198605	2	182187741	3.8e-16	1	1
453	49	2:182192679:A:AT	rs5836783	2	182192679	6.6e-14	166	158				453	49	2:182192679:A:AT	rs5836783	2	182192679	6.6e-14	166	158
454	49	2:182234319:A:G	rs74740766	2	182234319	2.5e-08	2	2				454	49	2:182234319:A:G	rs74740766	2	182234319	2.5e-08	2	2
455	49	2:182238650:A:G	rs908079	2	182238650	1.7e-14	2	2				455	49	2:182238650:A:G	rs908079	2	182238650	1.7e-14	2	2
456	49	2:182252254:C:T	rs67712940	2	182252254	1.3e-14	57	50				456	49	2:182252254:C:T	rs67712940	2	182252254	1.3e-14	57	50
457	49	2:182261289:A:T	rs35262123	2	182261289	9.8e-15	22	20				457	49	2:182261289:A:T	rs35262123	2	182261289	9.8e-15	22	20
458	49	2:182264835:A:C	rs62191363	2	182264835	1.1e-08	2	2				458	49	2:182264835:A:C	rs62191363	2	182264835	1.1e-08	2	2
459	49	2:182297217:C:T	rs62191365	2	182297217	2e-08	3	3				459	49	2:182297217:C:T	rs62191365	2	182297217	2e-08	3	3
460	50	2:202138385:C:T	rs13030042	2	202138385	6.7e-09	15	15				460	50	2:202138385:C:T	rs13030042	2	202138385	6.7e-09	15	15
461	50	2:202176423:C:CA	rs559648125	2	202176423	4.9e-08	1	1				461	50	2:202176423:C:CA	rs559648125	2	202176423	4.9e-08	1	1
462	50	2:202179011:A:T	rs6731171	2	202179011	2.8e-13	21	19				462	50	2:202179011:A:T	rs6731171	2	202179011	2.8e-13	21	19
463	50	2:202181247:C:T	rs1830298	2	202181247	2.8e-14	42	39				463	50	2:202181247:C:T	rs1830298	2	202181247	2.8e-14	42	39
464	50	2:202185132:A:G	rs2110690	2	202185132	2.7e-12	73	63				464	50	2:202185132:A:G	rs2110690	2	202185132	2.7e-12	73	63
465	50	2:202196063:A:C	rs9288318	2	202196063	1.6e-11	52	48				465	50	2:202196063:A:C	rs9288318	2	202196063	1.6e-11	52	48
466	50	2:202232505:C:CAAAAAA	rs749408228	2	202232505	1.7e-10	1	1				466	50	2:202232505:C:CAAAAAA	rs749408228	2	202232505	1.7e-10	1	1
467	51	2:218824757:A:G	rs142419974	2	218824757	2.5e-13	2	2				467	51	2:218824757:A:G	rs142419974	2	218824757	2.5e-13	2	2
468	51	2:218960322:A:G	rs565999994	2	218960322	1.1e-30	10	1				468	51	2:218960322:A:G	rs565999994	2	218960322	1.1e-30	10	1
469	51	2:218999982:A:G	rs55799208	2	218999982	5.6e-47	9	9				469	51	2:218999982:A:G	rs55799208	2	218999982	5.6e-47	9	9
470	51	2:219020958:C:T	rs114050631	2	219020958	4.7e-18	1	1				470	51	2:219020958:C:T	rs114050631	2	219020958	4.7e-18	1	1
471	51	2:219084593:C:G	rs192299279	2	219084593	7.3e-14	6	2				471	51	2:219084593:C:G	rs192299279	2	219084593	7.3e-14	6	2
472	51	2:219202614:C:G	rs142346568	2	219202614	1.3e-15	6	6				472	51	2:219202614:C:G	rs142346568	2	219202614	1.3e-15	6	6
473	51	2:219214529:A:T	rs192280464	2	219214529	6.5e-12	1	1				473	51	2:219214529:A:T	rs192280464	2	219214529	6.5e-12	1	1
474	51	2:219699999:A:G	rs78058190	2	219699999	1.4e-11	3	2				474	51	2:219699999:A:G	rs78058190	2	219699999	1.4e-11	3	2
475	51	2:219987099:G:T	rs10165805	2	219987099	3.1e-08	133	129				475	51	2:219987099:G:T	rs10165805	2	219987099	3.1e-08	133	129
476	51	2:220050707:A:G	rs11680709	2	220050707	5.7e-11	98	94				476	51	2:220050707:A:G	rs11680709	2	220050707	5.7e-11	98	94
477	52	2:223939536:C:CT	rs11377667	2	223939536	6.5e-09	13	13				477	52	2:223939536:C:CT	rs11377667	2	223939536	6.5e-09	13	13
478	52	2:223960235:C:T	rs2197779	2	223960235	2.7e-11	16	16				478	52	2:223960235:C:T	rs2197779	2	223960235	2.7e-11	16	16
479	52	2:223982434:A:G	rs1448318	2	223982434	1.3e-10	2	2				479	52	2:223982434:A:G	rs1448318	2	223982434	1.3e-10	2	2
480	53	2:227268955:C:T	rs34011391	2	227268955	8.4e-10	14	12				480	53	2:227268955:C:T	rs34011391	2	227268955	8.4e-10	14	12
481	54	2:231258150:C:T	rs7590429	2	231258150	7.3e-09	7	7				481	54	2:231258150:C:T	rs7590429	2	231258150	7.3e-09	7	7
482	55	2:231526526:C:G	rs6750050	2	231526526	3.3e-08	1	1				482	55	2:231526526:C:G	rs6750050	2	231526526	3.3e-08	1	1
483	56	2:232272500:A:G	rs6741554	2	232272500	2.8e-08	34	34				483	56	2:232272500:A:G	rs6741554	2	232272500	2.8e-08	34	34
484	57	3:12224151:C:T	rs310762	3	12224151	2.9e-08	2	2				484	57	3:12224151:C:T	rs310762	3	12224151	2.9e-08	2	2
485	57	3:12266804:A:G	rs1822534	3	12266804	3.4e-09	28	24				485	57	3:12266804:A:G	rs1822534	3	12266804	3.4e-09	28	24
486	57	3:12266855:A:G	rs1584063	3	12266855	3.4e-12	15	14				486	57	3:12266855:A:G	rs1584063	3	12266855	3.4e-12	15	14
487	57	3:12273768:G:T	rs310749	3	12273768	4.7e-09	17	16				487	57	3:12273768:G:T	rs310749	3	12273768	4.7e-09	17	16
488	57	3:12296469:A:G	rs9875338	3	12296469	3.1e-10	27	21				488	57	3:12296469:A:G	rs9875338	3	12296469	3.1e-10	27	21
489	58	3:18762567:A:G	rs35170982	3	18762567	5.6e-09	112	108				489	58	3:18762567:A:G	rs35170982	3	18762567	5.6e-09	112	108
490	59	3:28219791:C:T	rs2063576	3	28219791	3.3e-13	10	9				490	59	3:28219791:C:T	rs2063576	3	28219791	3.3e-13	10	9
491	59	3:28284622:C:G	rs75831154	3	28284622	7.4e-19	70	70				491	59	3:28284622:C:G	rs75831154	3	28284622	7.4e-19	70	70
492	59	3:28319535:C:CTGATTGTGTGATTGATG	rs139978167	3	28319535	1.5e-12	3	3				492	59	3:28319535:C:CTGATTGTGTGATTGATG	rs139978167	3	28319535	1.5e-12	3	3
493	59	3:28338997:A:G	rs76908570	3	28338997	1.8e-08	3	2				493	59	3:28338997:A:G	rs76908570	3	28338997	1.8e-08	3	2
494	59	3:28450399:C:G	rs9310865	3	28450399	1.5e-09	29	29				494	59	3:28450399:C:G	rs9310865	3	28450399	1.5e-09	29	29
495	59	3:28520576:C:T	rs60690028	3	28520576	4.6e-16	40	40				495	59	3:28520576:C:T	rs60690028	3	28520576	4.6e-16	40	40
496	59	3:28539729:C:CGTGTGT	rs56760870	3	28539729	1.4e-15	29	29				496	59	3:28539729:C:CGTGTGT	rs56760870	3	28539729	1.4e-15	29	29
497	59	3:28557938:A:G	rs2125204	3	28557938	3.4e-10	36	36				497	59	3:28557938:A:G	rs2125204	3	28557938	3.4e-10	36	36
498	59	3:28588561:A:G	rs4640517	3	28588561	3.7e-12	38	38				498	59	3:28588561:A:G	rs4640517	3	28588561	3.7e-12	38	38
499	59	3:28597413:A:ATG	rs143625461	3	28597413	1e-08	1	1				499	59	3:28597413:A:ATG	rs143625461	3	28597413	1e-08	1	1
500	59	3:28611783:T:TG	rs550957356	3	28611783	7.4e-10	4	4				500	59	3:28611783:T:TG	rs550957356	3	28611783	7.4e-10	4	4
501	60	3:39307162:A:G	rs3732378	3	39307162	1e-11	2	2				501	60	3:39307162:A:G	rs3732378	3	39307162	1e-11	2	2
502	61	3:42874934:C:T	rs1582882	3	42874934	4.9e-09	65	63				502	61	3:42874934:C:T	rs1582882	3	42874934	4.9e-09	65	63
503	61	3:42901681:A:C	rs4683349	3	42901681	1.9e-08	19	18				503	61	3:42901681:A:C	rs4683349	3	42901681	1.9e-08	19	18
504	62	3:46457412:C:T	rs113010081	3	46457412	5.4e-10	109	104				504	62	3:46457412:C:T	rs113010081	3	46457412	5.4e-10	109	104
505	62	3:46742749:A:T	rs7430680	3	46742749	9.9e-09	2	2				505	62	3:46742749:A:T	rs7430680	3	46742749	9.9e-09	2	2
506	62	3:46888485:A:C	rs9877782	3	46888485	2.5e-15	2	2				506	62	3:46888485:A:C	rs9877782	3	46888485	2.5e-15	2	2
507	62	3:46939136:A:G	rs41290648	3	46939136	4.5e-11	10	10				507	62	3:46939136:A:G	rs41290648	3	46939136	4.5e-11	10	10
508	62	3:46947087:A:T	rs2168443	3	46947087	3.3e-13	43	39				508	62	3:46947087:A:T	rs2168443	3	46947087	3.3e-13	43	39
509	62	3:47087837:A:T	rs13063578	3	47087837	2.1e-39	13	11				509	62	3:47087837:A:T	rs13063578	3	47087837	2.1e-39	13	11
510	62	3:47125916:C:CT	rs762450647	3	47125916	7.2e-11	1	1				510	62	3:47125916:C:CT	rs762450647	3	47125916	7.2e-11	1	1
511	62	3:47133617:C:T	rs73079616	3	47133617	5.9e-12	1	1				511	62	3:47133617:C:T	rs73079616	3	47133617	5.9e-12	1	1
512	62	3:47178129:A:T	rs114824041	3	47178129	4.8e-09	1	1				512	62	3:47178129:A:T	rs114824041	3	47178129	4.8e-09	1	1
513	62	3:47241016:T:TA	rs529650262	3	47241016	1e-09	1	1				513	62	3:47241016:T:TA	rs529650262	3	47241016	1e-09	1	1
514	62	3:47249075:T:TA	rs57383920	3	47249075	1.4e-24	19	18				514	62	3:47249075:T:TA	rs57383920	3	47249075	1.4e-24	19	18
515	62	3:47290638:A:ATT	rs545635015	3	47290638	5.6e-12	369	338				515	62	3:47290638:A:ATT	rs545635015	3	47290638	5.6e-12	369	338
516	62	3:47411404:A:C	rs7430624	3	47411404	1.2e-18	6	6				516	62	3:47411404:A:C	rs7430624	3	47411404	1.2e-18	6	6
517	63	3:71310697:C:T	rs13060551	3	71310697	2.5e-16	1	1				517	63	3:71310697:C:T	rs13060551	3	71310697	2.5e-16	1	1
518	63	3:71360009:A:G	rs763955	3	71360009	2.9e-08	14	13				518	63	3:71360009:A:G	rs763955	3	71360009	2.9e-08	14	13
519	63	3:71367665:C:T	rs144457766	3	71367665	4.4e-09	1	1				519	63	3:71367665:C:T	rs144457766	3	71367665	4.4e-09	1	1
520	63	3:71382067:A:G	rs71298382	3	71382067	3.8e-33	2	2				520	63	3:71382067:A:G	rs71298382	3	71382067	3.8e-33	2	2
521	63	3:71410012:C:T	rs10511017	3	71410012	3e-09	16	16				521	63	3:71410012:C:T	rs10511017	3	71410012	3e-09	16	16
522	63	3:71426419:A:G	rs831070	3	71426419	3.8e-08	6	6				522	63	3:71426419:A:G	rs831070	3	71426419	3.8e-08	6	6
523	63	3:71433183:C:T	rs35894506	3	71433183	1e-09	20	20				523	63	3:71433183:C:T	rs35894506	3	71433183	1e-09	20	20
524	63	3:71470932:A:T	rs13101209	3	71470932	5.3e-16	23	22				524	63	3:71470932:A:T	rs13101209	3	71470932	5.3e-16	23	22
525	63	3:71486815:C:G	rs34832380	3	71486815	3.2e-11	8	8				525	63	3:71486815:C:G	rs34832380	3	71486815	3.2e-11	8	8
526	63	3:71622505:C:T	rs13063149	3	71622505	2.8e-14	2	2				526	63	3:71622505:C:T	rs13063149	3	71622505	2.8e-14	2	2
527	64	3:119797879:C:G	rs334553	3	119797879	3.9e-09	68	61				527	64	3:119797879:C:G	rs334553	3	119797879	3.9e-09	68	61
528	65	3:123068820:A:G	rs4474982	3	123068820	3.7e-09	23	22				528	65	3:123068820:A:G	rs4474982	3	123068820	3.7e-09	23	22
529	65	3:123128413:A:G	rs17295401	3	123128413	1.3e-08	44	43				529	65	3:123128413:A:G	rs17295401	3	123128413	1.3e-08	44	43
530	66	3:124435110:C:T	rs332507	3	124435110	3.6e-08	38	37				530	66	3:124435110:C:T	rs332507	3	124435110	3.6e-08	38	37
531	67	3:128184324:A:G	rs116673373	3	128184324	1.6e-09	15	15				531	67	3:128184324:A:G	rs116673373	3	128184324	1.6e-09	15	15
532	67	3:128195642:C:G	rs62270941	3	128195642	4.6e-08	4	4				532	67	3:128195642:C:G	rs62270941	3	128195642	4.6e-08	4	4
533	67	3:128198104:A:G	rs2713579	3	128198104	1.8e-28	3	3				533	67	3:128198104:A:G	rs2713579	3	128198104	1.8e-28	3	3
534	67	3:128201532:A:G	rs12488487	3	128201532	3.1e-11	11	10				534	67	3:128201532:A:G	rs12488487	3	128201532	3.1e-11	11	10
535	67	3:128203035:A:G	rs2713602	3	128203035	3.1e-27	14	13				535	67	3:128203035:A:G	rs2713602	3	128203035	3.1e-27	14	13
536	67	3:128203494:A:AT	rs202183059	3	128203494	2.2e-38	8	8				536	67	3:128203494:A:AT	rs202183059	3	128203494	2.2e-38	8	8
537	67	3:128210550:C:T	rs11712335	3	128210550	1.2e-28	2	2				537	67	3:128210550:C:T	rs11712335	3	128210550	1.2e-28	2	2
538	67	3:128235966:C:G	rs142038426	3	128235966	2.9e-16	1	1				538	67	3:128235966:C:G	rs142038426	3	128235966	2.9e-16	1	1
539	67	3:128247055:A:ATTTGGT	rs200401060	3	128247055	1.2e-08	40	39				539	67	3:128247055:A:ATTTGGT	rs200401060	3	128247055	1.2e-08	40	39
540	67	3:128260229:G:T	rs115510291	3	128260229	2.8e-09	1	1				540	67	3:128260229:G:T	rs115510291	3	128260229	2.8e-09	1	1
541	67	3:128263183:C:T	rs28773251	3	128263183	4.7e-16	44	43				541	67	3:128263183:C:T	rs28773251	3	128263183	4.7e-16	44	43
542	67	3:128265298:C:T	rs73203442	3	128265298	3.6e-30	3	3				542	67	3:128265298:C:T	rs73203442	3	128265298	3.6e-30	3	3
543	67	3:128272424:C:CA	rs538846622	3	128272424	1.2e-20	24	23				543	67	3:128272424:C:CA	rs538846622	3	128272424	1.2e-20	24	23
544	67	3:128283406:C:T	rs72987210	3	128283406	9.6e-12	20	19				544	67	3:128283406:C:T	rs72987210	3	128283406	9.6e-12	20	19
545	67	3:128287687:A:G	rs2245626	3	128287687	3.8e-15	5	5				545	67	3:128287687:A:G	rs2245626	3	128287687	3.8e-15	5	5
546	67	3:128292213:A:G	rs2734046	3	128292213	2.3e-32	25	25				546	67	3:128292213:A:G	rs2734046	3	128292213	2.3e-32	25	25
547	67	3:128294015:C:T	rs1976996	3	128294015	6.1e-11	1	1				547	67	3:128294015:C:T	rs1976996	3	128294015	6.1e-11	1	1
548	67	3:128297569:C:G	rs9880192	3	128297569	9e-26	5	5				548	67	3:128297569:C:G	rs9880192	3	128297569	9e-26	5	5
549	67	3:128299708:A:G	rs6773936	3	128299708	3.2e-19	1	1				549	67	3:128299708:A:G	rs6773936	3	128299708	3.2e-19	1	1
550	67	3:128300228:A:G	rs191260251	3	128300228	5.9e-11	2	2				550	67	3:128300228:A:G	rs191260251	3	128300228	5.9e-11	2	2
551	67	3:128301390:C:T	rs2734031	3	128301390	1.7e-50	33	29				551	67	3:128301390:C:T	rs2734031	3	128301390	1.7e-50	33	29
552	67	3:128301452:C:G	rs2713572	3	128301452	1.1e-17	2	2				552	67	3:128301452:C:G	rs2713572	3	128301452	1.1e-17	2	2
553	67	3:128316589:C:T	rs76937118	3	128316589	8.3e-14	1	1				553	67	3:128316589:C:T	rs76937118	3	128316589	8.3e-14	1	1
554	67	3:128317273:C:T	rs2713573	3	128317273	1.6e-21	15	14				554	67	3:128317273:C:T	rs2713573	3	128317273	1.6e-21	15	14
555	67	3:128323424:C:G	rs6782228	3	128323424	1.9e-30	34	32				555	67	3:128323424:C:G	rs6782228	3	128323424	1.9e-30	34	32
556	67	3:128325440:C:T	rs79955866	3	128325440	9.7e-10	1	1				556	67	3:128325440:C:T	rs79955866	3	128325440	9.7e-10	1	1
557	67	3:128329793:C:T	rs2253125	3	128329793	3.1e-36	22	21				557	67	3:128329793:C:T	rs2253125	3	128329793	3.1e-36	22	21
558	67	3:128338388:C:T	rs115140826	3	128338388	3.8e-08	5	5				558	67	3:128338388:C:T	rs115140826	3	128338388	3.8e-08	5	5
559	67	3:128350768:C:T	rs76367978	3	128350768	1.2e-21	2	2				559	67	3:128350768:C:T	rs76367978	3	128350768	1.2e-21	2	2
560	67	3:128354505:G:T	rs12629160	3	128354505	6.2e-39	2	2				560	67	3:128354505:G:T	rs12629160	3	128354505	6.2e-39	2	2
561	67	3:128372487:A:G	rs6764912	3	128372487	4.4e-16	1	1				561	67	3:128372487:A:G	rs6764912	3	128372487	4.4e-16	1	1
562	67	3:128376075:C:CT	rs372491637	3	128376075	1.7e-19	15	15				562	67	3:128376075:C:CT	rs372491637	3	128376075	1.7e-19	15	15
563	67	3:128377062:C:T	rs4396915	3	128377062	2.9e-08	1	1				563	67	3:128377062:C:T	rs4396915	3	128377062	2.9e-08	1	1
564	67	3:128380781:A:G	rs9844706	3	128380781	3.9e-37	23	21				564	67	3:128380781:A:G	rs9844706	3	128380781	3.9e-37	23	21
565	67	3:128383658:C:T	rs575628867	3	128383658	2.4e-08	2	2				565	67	3:128383658:C:T	rs575628867	3	128383658	2.4e-08	2	2
566	67	3:128402352:G:T	rs7638528	3	128402352	5.2e-11	1	1				566	67	3:128402352:G:T	rs7638528	3	128402352	5.2e-11	1	1
567	67	3:128415545:C:CA	rs150172432	3	128415545	1.6e-11	1	1				567	67	3:128415545:C:CA	rs150172432	3	128415545	1.6e-11	1	1
568	67	3:128418712:C:G	rs13085346	3	128418712	1.3e-13	8	8				568	67	3:128418712:C:G	rs13085346	3	128418712	1.3e-13	8	8
569	67	3:128419657:A:G	rs2001949	3	128419657	2.3e-08	70	64				569	67	3:128419657:A:G	rs2001949	3	128419657	2.3e-08	70	64
570	67	3:128426243:C:G	rs10804586	3	128426243	1.4e-19	1	1				570	67	3:128426243:C:G	rs10804586	3	128426243	1.4e-19	1	1
571	67	3:128426262:A:G	rs10934860	3	128426262	1.8e-11	1	1				571	67	3:128426262:A:G	rs10934860	3	128426262	1.8e-11	1	1
572	67	3:128427739:C:T	rs10934861	3	128427739	1.8e-08	12	12				572	67	3:128427739:C:T	rs10934861	3	128427739	1.8e-08	12	12
573	67	3:128429393:C:CT	rs35604668	3	128429393	9.9e-11	4	4				573	67	3:128429393:C:CT	rs35604668	3	128429393	9.9e-11	4	4
574	67	3:128432422:A:G	rs34774315	3	128432422	2.1e-20	13	13				574	67	3:128432422:A:G	rs34774315	3	128432422	2.1e-20	13	13
575	67	3:128449322:C:T	rs113762328	3	128449322	5.3e-17	4	4				575	67	3:128449322:C:T	rs113762328	3	128449322	5.3e-17	4	4
576	67	3:128459069:A:C	rs11716613	3	128459069	1.4e-08	4	4				576	67	3:128459069:A:C	rs11716613	3	128459069	1.4e-08	4	4
577	67	3:128482707:G:GCCCC	rs201381078	3	128482707	6.8e-10	47	44				577	67	3:128482707:G:GCCCC	rs201381078	3	128482707	6.8e-10	47	44
578	67	3:128517664:A:T	rs9881470	3	128517664	5.6e-23	17	15				578	67	3:128517664:A:T	rs9881470	3	128517664	5.6e-23	17	15
579	67	3:128525709:C:T	rs61008956	3	128525709	1.2e-27	47	41				579	67	3:128525709:C:T	rs61008956	3	128525709	1.2e-27	47	41
580	67	3:128546891:C:T	rs35151839	3	128546891	2.1e-12	47	44				580	67	3:128546891:C:T	rs35151839	3	128546891	2.1e-12	47	44
581	67	3:128551055:A:G	rs13098522	3	128551055	2.7e-10	1	1				581	67	3:128551055:A:G	rs13098522	3	128551055	2.7e-10	1	1
582	67	3:128657334:C:CT	rs536632674	3	128657334	2.8e-11	1	1				582	67	3:128657334:C:CT	rs536632674	3	128657334	2.8e-11	1	1
583	67	3:128662940:C:T	rs71331680	3	128662940	1.2e-21	37	35				583	67	3:128662940:C:T	rs71331680	3	128662940	1.2e-21	37	35
584	67	3:128669652:C:T	rs4596167	3	128669652	2.3e-12	36	35				584	67	3:128669652:C:T	rs4596167	3	128669652	2.3e-12	36	35
585	67	3:128676682:G:T	rs55990755	3	128676682	2.4e-14	30	29				585	67	3:128676682:G:T	rs55990755	3	128676682	2.4e-14	30	29
586	67	3:128682198:A:G	rs56003704	3	128682198	3.1e-15	4	4				586	67	3:128682198:A:G	rs56003704	3	128682198	3.1e-15	4	4
587	67	3:128742366:A:G	rs7627349	3	128742366	1.3e-09	23	23				587	67	3:128742366:A:G	rs7627349	3	128742366	1.3e-09	23	23
588	67	3:128895514:C:G	rs73212431	3	128895514	1.9e-09	6	5				588	67	3:128895514:C:G	rs73212431	3	128895514	1.9e-09	6	5
589	68	3:135874932:G:T	rs28669017	3	135874932	9.9e-09	256	242				589	68	3:135874932:G:T	rs28669017	3	135874932	9.9e-09	256	242
590	69	3:140875919:A:G	rs13062081	3	140875919	2.6e-08	70	68				590	69	3:140875919:A:G	rs13062081	3	140875919	2.6e-08	70	68
591	69	3:141092050:G:T	rs4683603	3	141092050	3e-13	30	29				591	69	3:141092050:G:T	rs4683603	3	141092050	3e-13	30	29
592	69	3:141124607:C:T	rs2011092	3	141124607	2.1e-08	30	26				592	69	3:141124607:C:T	rs2011092	3	141124607	2.1e-08	30	26
593	69	3:141150026:A:G	rs7625643	3	141150026	3e-16	27	26				593	69	3:141150026:A:G	rs7625643	3	141150026	3e-16	27	26
594	69	3:141202982:A:G	rs9856976	3	141202982	5e-09	83	75				594	69	3:141202982:A:G	rs9856976	3	141202982	5e-09	83	75
595	70	3:186212977:C:T	rs7642903	3	186212977	3.2e-08	10	10				595	70	3:186212977:C:T	rs7642903	3	186212977	3.2e-08	10	10
596	71	4:729603:A:G	rs73221129	4	729603	3.7e-08	51	50				596	71	4:729603:A:G	rs73221129	4	729603	3.7e-08	51	50
597	72	4:6919674:C:T	rs7668673	4	6919674	4.1e-08	4	4				597	72	4:6919674:C:T	rs7668673	4	6919674	4.1e-08	4	4
598	72	4:6943776:G:T	rs6831590	4	6943776	1.2e-11	68	66				598	72	4:6943776:G:T	rs6831590	4	6943776	1.2e-11	68	66
599	72	4:7005588:A:G	rs73202120	4	7005588	2.2e-08	89	86				599	72	4:7005588:A:G	rs73202120	4	7005588	2.2e-08	89	86
600	72	4:7040336:A:G	rs4026585	4	7040336	2.4e-09	9	9				600	72	4:7040336:A:G	rs4026585	4	7040336	2.4e-09	9	9
601	72	4:7045070:T:TGCGGCG	rs568868093	4	7045070	2.5e-10	30	29				601	72	4:7045070:T:TGCGGCG	rs568868093	4	7045070	2.5e-10	30	29
602	72	4:7077727:C:G	rs4689590	4	7077727	5.5e-10	8	8				602	72	4:7077727:C:G	rs4689590	4	7077727	5.5e-10	8	8
603	73	4:36312542:A:G	rs28530750	4	36312542	4.9e-10	10	10				603	73	4:36312542:A:G	rs28530750	4	36312542	4.9e-10	10	10
604	74	4:37953055:A:C	rs73236848	4	37953055	4.2e-08	1	1				604	74	4:37953055:A:C	rs73236848	4	37953055	4.2e-08	1	1
605	74	4:38015513:A:T	rs6531601	4	38015513	5.4e-09	4	4				605	74	4:38015513:A:T	rs6531601	4	38015513	5.4e-09	4	4
606	74	4:38031267:C:T	rs6531603	4	38031267	4.2e-12	9	9				606	74	4:38031267:C:T	rs6531603	4	38031267	4.2e-12	9	9
607	74	4:38031927:C:T	rs10018836	4	38031927	3.3e-08	27	26				607	74	4:38031927:C:T	rs10018836	4	38031927	3.3e-08	27	26
608	74	4:38061190:C:CTCT	rs34445136	4	38061190	1e-09	38	34				608	74	4:38061190:C:CTCT	rs34445136	4	38061190	1e-09	38	34
609	74	4:38062233:A:T	rs1364953	4	38062233	1.8e-08	33	30				609	74	4:38062233:A:T	rs1364953	4	38062233	1.8e-08	33	30
610	74	4:38107811:A:G	rs10013783	4	38107811	4.7e-08	6	6				610	74	4:38107811:A:G	rs10013783	4	38107811	4.7e-08	6	6
611	74	4:38109847:C:T	rs1344603	4	38109847	2e-16	21	21				611	74	4:38109847:C:T	rs1344603	4	38109847	2e-16	21	21
612	74	4:38110477:A:T	rs12506500	4	38110477	2.1e-10	3	3				612	74	4:38110477:A:T	rs12506500	4	38110477	2.1e-10	3	3
613	74	4:38137573:A:G	rs57932388	4	38137573	3.8e-11	1	1				613	74	4:38137573:A:G	rs57932388	4	38137573	3.8e-11	1	1
614	74	4:38215603:A:G	rs78953128	4	38215603	6.8e-09	1	1				614	74	4:38215603:A:G	rs78953128	4	38215603	6.8e-09	1	1
615	74	4:38239197:T:TCACA	rs779467152	4	38239197	5.7e-10	5	4				615	74	4:38239197:T:TCACA	rs779467152	4	38239197	5.7e-10	5	4
616	74	4:38248998:A:G	rs4832758	4	38248998	7.9e-10	16	16				616	74	4:38248998:A:G	rs4832758	4	38248998	7.9e-10	16	16
617	74	4:38271832:C:T	rs1006658	4	38271832	7.2e-09	7	7				617	74	4:38271832:C:T	rs1006658	4	38271832	7.2e-09	7	7
618	74	4:38272781:C:T	rs6531626	4	38272781	4.2e-10	27	23				618	74	4:38272781:C:T	rs6531626	4	38272781	4.2e-10	27	23
619	74	4:38280267:A:G	rs4833028	4	38280267	5.8e-10	4	4				619	74	4:38280267:A:G	rs4833028	4	38280267	5.8e-10	4	4
620	74	4:38287333:C:T	rs10517472	4	38287333	3e-08	1	1				620	74	4:38287333:C:T	rs10517472	4	38287333	3e-08	1	1
621	74	4:38289551:A:G	rs73243345	4	38289551	6.3e-23	7	7				621	74	4:38289551:A:G	rs73243345	4	38289551	6.3e-23	7	7
622	74	4:38290070:T:TG	rs199719375	4	38290070	1.5e-26	6	5				622	74	4:38290070:T:TG	rs199719375	4	38290070	1.5e-26	6	5
623	74	4:38290379:C:CTA	rs771878744	4	38290379	1.4e-11	10	10				623	74	4:38290379:C:CTA	rs771878744	4	38290379	1.4e-11	10	10
624	74	4:38301088:A:G	rs1586458	4	38301088	1e-24	2	2				624	74	4:38301088:A:G	rs1586458	4	38301088	1e-24	2	2
625	74	4:38304013:C:T	rs7676429	4	38304013	4.1e-11	1	1				625	74	4:38304013:C:T	rs7676429	4	38304013	4.1e-11	1	1
626	74	4:38306233:A:G	rs745028	4	38306233	5.4e-59	11	11				626	74	4:38306233:A:G	rs745028	4	38306233	5.4e-59	11	11
627	74	4:38320205:G:T	rs4282192	4	38320205	1.4e-47	9	9				627	74	4:38320205:G:T	rs4282192	4	38320205	1.4e-47	9	9
628	74	4:38320406:C:CA	rs139132988	4	38320406	1e-11	1	1				628	74	4:38320406:C:CA	rs139132988	4	38320406	1e-11	1	1
629	74	4:38321194:C:G	rs4832763	4	38321194	2.2e-80	31	31				629	74	4:38321194:C:G	rs4832763	4	38321194	2.2e-80	31	31
630	74	4:38323672:G:GT	rs71641345	4	38323672	2.4e-40	1	1				630	74	4:38323672:G:GT	rs71641345	4	38323672	2.4e-40	1	1
631	74	4:38324347:C:G	rs28464959	4	38324347	5.9e-10	1	1				631	74	4:38324347:C:G	rs28464959	4	38324347	5.9e-10	1	1
632	74	4:38324511:C:T	rs13126863	4	38324511	9.2e-51	1	1				632	74	4:38324511:C:T	rs13126863	4	38324511	9.2e-51	1	1
633	74	4:38327029:C:T	rs4488948	4	38327029	3.8e-35	6	6				633	74	4:38327029:C:T	rs4488948	4	38327029	3.8e-35	6	6
634	74	4:38329783:A:T	rs987121	4	38329783	3.3e-52	3	3				634	74	4:38329783:A:T	rs987121	4	38329783	3.3e-52	3	3
635	74	4:38334509:G:T	rs986507	4	38334509	1.6e-74	16	15				635	74	4:38334509:G:T	rs986507	4	38334509	1.6e-74	16	15
636	74	4:38344189:A:G	rs12502727	4	38344189	6.3e-10	51	47				636	74	4:38344189:A:G	rs12502727	4	38344189	6.3e-10	51	47
637	74	4:38351716:A:T	rs147202050	4	38351716	2.6e-11	1	1				637	74	4:38351716:A:T	rs147202050	4	38351716	2.6e-11	1	1
638	74	4:38358466:A:T	rs201994007	4	38358466	7.5e-09	77	70				638	74	4:38358466:A:T	rs201994007	4	38358466	7.5e-09	77	70
639	74	4:38359278:C:CA	rs11442171	4	38359278	6e-58	8	7				639	74	4:38359278:C:CA	rs11442171	4	38359278	6e-58	8	7
640	74	4:38360499:A:G	rs2381148	4	38360499	1.7e-18	1	1				640	74	4:38360499:A:G	rs2381148	4	38360499	1.7e-18	1	1
641	74	4:38360613:C:G	rs6831206	4	38360613	3e-19	1	1				641	74	4:38360613:C:G	rs6831206	4	38360613	3e-19	1	1
642	74	4:38361120:A:G	rs1386625	4	38361120	1.6e-44	2	2				642	74	4:38361120:A:G	rs1386625	4	38361120	1.6e-44	2	2
643	74	4:38362876:C:T	rs2046634	4	38362876	5.1e-97	38	35				643	74	4:38362876:C:T	rs2046634	4	38362876	5.1e-97	38	35
644	74	4:38362986:A:G	rs111470545	4	38362986	4.6e-17	4	2				644	74	4:38362986:A:G	rs111470545	4	38362986	4.6e-17	4	2
645	74	4:38367489:C:T	rs79578292	4	38367489	6.6e-09	3	3				645	74	4:38367489:C:T	rs79578292	4	38367489	6.6e-09	3	3
646	74	4:38367538:A:G	rs1487624	4	38367538	2.8e-47	9	9				646	74	4:38367538:A:G	rs1487624	4	38367538	2.8e-47	9	9
647	74	4:38370063:C:T	rs6810650	4	38370063	1.3e-09	2	2				647	74	4:38370063:C:T	rs6810650	4	38370063	1.3e-09	2	2
648	74	4:38372995:C:T	rs1906292	4	38372995	3.1e-35	1	1				648	74	4:38372995:C:T	rs1906292	4	38372995	3.1e-35	1	1
649	74	4:38373173:C:G	rs1872871	4	38373173	2.1e-49	2	2				649	74	4:38373173:C:G	rs1872871	4	38373173	2.1e-49	2	2
650	74	4:38374435:A:G	rs28658445	4	38374435	4.5e-25	2	2				650	74	4:38374435:A:G	rs28658445	4	38374435	4.5e-25	2	2
651	74	4:38374847:G:T	rs6838149	4	38374847	3e-62	13	12				651	74	4:38374847:G:T	rs6838149	4	38374847	3e-62	13	12
652	74	4:38375645:G:T	rs75614907	4	38375645	6e-13	4	4				652	74	4:38375645:G:T	rs75614907	4	38375645	6e-13	4	4
653	74	4:38379565:A:G	rs12646716	4	38379565	1.2e-43	10	9				653	74	4:38379565:A:G	rs12646716	4	38379565	1.2e-43	10	9
654	74	4:38391163:T:TTTTG	rs71641352	4	38391163	5.9e-65	65	64				654	74	4:38391163:T:TTTTG	rs71641352	4	38391163	5.9e-65	65	64
655	74	4:38393275:C:T	rs11726170	4	38393275	2.4e-30	2	2				655	74	4:38393275:C:T	rs11726170	4	38393275	2.4e-30	2	2
656	74	4:38393605:G:T	rs6846938	4	38393605	6.9e-45	59	57				656	74	4:38393605:G:T	rs6846938	4	38393605	6.9e-45	59	57
657	74	4:38416046:C:G	rs76981581	4	38416046	1.9e-09	1	1				657	74	4:38416046:C:G	rs76981581	4	38416046	1.9e-09	1	1
658	74	4:38416626:C:T	rs111684889	4	38416626	2.1e-09	3	3				658	74	4:38416626:C:T	rs111684889	4	38416626	2.1e-09	3	3
659	74	4:38422218:A:G	rs12508873	4	38422218	3.3e-40	54	49				659	74	4:38422218:A:G	rs12508873	4	38422218	3.3e-40	54	49
660	74	4:38425269:C:T	rs73243389	4	38425269	1.9e-21	3	3				660	74	4:38425269:C:T	rs73243389	4	38425269	1.9e-21	3	3
661	74	4:38450998:A:C	rs12645807	4	38450998	3.7e-09	67	62				661	74	4:38450998:A:C	rs12645807	4	38450998	3.7e-09	67	62
662	74	4:38457222:C:T	rs7694608	4	38457222	1.6e-13	69	64				662	74	4:38457222:C:T	rs7694608	4	38457222	1.6e-13	69	64
663	74	4:38461337:C:T	rs17499919	4	38461337	2.6e-14	1	1				663	74	4:38461337:C:T	rs17499919	4	38461337	2.6e-14	1	1
664	74	4:38463600:A:AC	rs577863502	4	38463600	2.8e-21	3	3				664	74	4:38463600:A:AC	rs577863502	4	38463600	2.8e-21	3	3
665	74	4:38482900:A:G	rs201290569	4	38482900	1.7e-08	8	8				665	74	4:38482900:A:G	rs201290569	4	38482900	1.7e-08	8	8
666	74	4:38496644:C:T	rs28523678	4	38496644	1.1e-08	1	1				666	74	4:38496644:C:T	rs28523678	4	38496644	1.1e-08	1	1
667	74	4:38504370:C:G	rs34663215	4	38504370	6.8e-16	1	1				667	74	4:38504370:C:G	rs34663215	4	38504370	6.8e-16	1	1
668	74	4:38513373:A:G	rs7671593	4	38513373	3.4e-18	24	22				668	74	4:38513373:A:G	rs7671593	4	38513373	3.4e-18	24	22
669	74	4:38515902:C:G	rs12500212	4	38515902	1.9e-08	6	6				669	74	4:38515902:C:G	rs12500212	4	38515902	1.9e-08	6	6
670	74	4:38519560:C:T	rs62295523	4	38519560	1e-11	3	3				670	74	4:38519560:C:T	rs62295523	4	38519560	1e-11	3	3
671	74	4:38521490:A:G	rs2637736	4	38521490	6.7e-11	4	4				671	74	4:38521490:A:G	rs2637736	4	38521490	6.7e-11	4	4
672	74	4:38533647:A:G	rs11723636	4	38533647	1.8e-14	1	1				672	74	4:38533647:A:G	rs11723636	4	38533647	1.8e-14	1	1
673	74	4:38546130:A:G	rs115740096	4	38546130	2.5e-13	4	4				673	74	4:38546130:A:G	rs115740096	4	38546130	2.5e-13	4	4
674	74	4:38553817:C:CA	rs71641371	4	38553817	2e-26	11	11				674	74	4:38553817:C:CA	rs71641371	4	38553817	2e-26	11	11
675	74	4:38556399:A:G	rs6531639	4	38556399	5.8e-17	6	6				675	74	4:38556399:A:G	rs6531639	4	38556399	5.8e-17	6	6
676	74	4:38556622:C:G	rs6847954	4	38556622	2.6e-14	1	1				676	74	4:38556622:C:G	rs6847954	4	38556622	2.6e-14	1	1
677	74	4:38559499:C:T	rs1004707	4	38559499	1.5e-29	13	13				677	74	4:38559499:C:T	rs1004707	4	38559499	1.5e-29	13	13
678	74	4:38560988:A:G	rs17428473	4	38560988	2.2e-12	3	3				678	74	4:38560988:A:G	rs17428473	4	38560988	2.2e-12	3	3
679	74	4:38561679:C:T	rs62295554	4	38561679	2.9e-08	1	1				679	74	4:38561679:C:T	rs62295554	4	38561679	2.9e-08	1	1
680	74	4:38566134:C:G	rs6825733	4	38566134	2.8e-40	2	2				680	74	4:38566134:C:G	rs6825733	4	38566134	2.8e-40	2	2
681	74	4:38577660:T:TA	rs71641373	4	38577660	7.2e-30	23	19				681	74	4:38577660:T:TA	rs71641373	4	38577660	7.2e-30	23	19
682	74	4:38591172:A:G	rs12651223	4	38591172	1e-17	5	5				682	74	4:38591172:A:G	rs12651223	4	38591172	1e-17	5	5
683	74	4:38591860:A:G	rs10009513	4	38591860	3.2e-34	13	13				683	74	4:38591860:A:G	rs10009513	4	38591860	3.2e-34	13	13
684	74	4:38604611:A:G	rs12500996	4	38604611	1.3e-36	5	5				684	74	4:38604611:A:G	rs12500996	4	38604611	1.3e-36	5	5
685	74	4:38604807:C:T	rs337638	4	38604807	3.2e-38	34	30				685	74	4:38604807:C:T	rs337638	4	38604807	3.2e-38	34	30
686	74	4:38606380:A:G	rs12503084	4	38606380	1.6e-08	1	1				686	74	4:38606380:A:G	rs12503084	4	38606380	1.6e-08	1	1
687	74	4:38616000:A:G	rs13111764	4	38616000	1.6e-19	3	3				687	74	4:38616000:A:G	rs13111764	4	38616000	1.6e-19	3	3
688	74	4:38619314:A:C	rs337617	4	38619314	9e-13	1	1				688	74	4:38619314:A:C	rs337617	4	38619314	9e-13	1	1
689	74	4:38619865:A:AT	rs553079545	4	38619865	4.1e-19	1	1				689	74	4:38619865:A:AT	rs553079545	4	38619865	4.1e-19	1	1
690	74	4:38619883:G:T	rs191413	4	38619883	1.8e-11	1	1				690	74	4:38619883:G:T	rs191413	4	38619883	1.8e-11	1	1
691	74	4:38628725:C:T	rs62294474	4	38628725	9.3e-35	15	15				691	74	4:38628725:C:T	rs62294474	4	38628725	9.3e-35	15	15
692	74	4:38633328:A:G	rs530451786	4	38633328	1.6e-10	2	1				692	74	4:38633328:A:G	rs530451786	4	38633328	1.6e-10	2	1
693	74	4:38638629:A:C	rs74894448	4	38638629	1.1e-13	2	2				693	74	4:38638629:A:C	rs74894448	4	38638629	1.1e-13	2	2
694	74	4:38646376:A:T	rs4833077	4	38646376	1e-22	23	21				694	74	4:38646376:A:T	rs4833077	4	38646376	1e-22	23	21
695	74	4:38653770:C:CA	rs757791113	4	38653770	1.1e-46	10	9				695	74	4:38653770:C:CA	rs757791113	4	38653770	1.1e-46	10	9
696	74	4:38654180:G:GT	rs35514591	4	38654180	6.5e-32	1	1				696	74	4:38654180:G:GT	rs35514591	4	38654180	6.5e-32	1	1
697	74	4:38655772:C:T	rs12331049	4	38655772	7.4e-11	53	52				697	74	4:38655772:C:T	rs12331049	4	38655772	7.4e-11	53	52
698	74	4:38658782:A:AAAAAT	rs568250334	4	38658782	1.7e-38	1	1				698	74	4:38658782:A:AAAAAT	rs568250334	4	38658782	1.7e-38	1	1
699	74	4:38662059:A:C	rs337609	4	38662059	1.9e-31	36	33				699	74	4:38662059:A:C	rs337609	4	38662059	1.9e-31	36	33
700	74	4:38676055:C:CT	rs11455486	4	38676055	1.6e-37	4	4				700	74	4:38676055:C:CT	rs11455486	4	38676055	1.6e-37	4	4
701	74	4:38679499:A:AGT	rs71641382	4	38679499	7.5e-28	16	14				701	74	4:38679499:A:AGT	rs71641382	4	38679499	7.5e-28	16	14
702	74	4:38682612:A:G	rs7686818	4	38682612	3e-28	23	21				702	74	4:38682612:A:G	rs7686818	4	38682612	3e-28	23	21
703	74	4:38686162:G:GTT	rs369214263	4	38686162	4.9e-15	1	1				703	74	4:38686162:G:GTT	rs369214263	4	38686162	4.9e-15	1	1
704	74	4:38688637:C:CA	rs753651679	4	38688637	1.1e-45	7	6				704	74	4:38688637:C:CA	rs753651679	4	38688637	1.1e-45	7	6
705	74	4:38695645:A:G	rs76035402	4	38695645	7.8e-12	1	1				705	74	4:38695645:A:G	rs76035402	4	38695645	7.8e-12	1	1
706	74	4:38696934:G:T	rs2045767	4	38696934	1.4e-25	1	1				706	74	4:38696934:G:T	rs2045767	4	38696934	1.4e-25	1	1
707	74	4:38697807:G:GAAA	rs765019477	4	38697807	2.8e-32	9	9				707	74	4:38697807:G:GAAA	rs765019477	4	38697807	2.8e-32	9	9
708	74	4:38702437:A:G	rs7147	4	38702437	1.2e-12	6	5				708	74	4:38702437:A:G	rs7147	4	38702437	1.2e-12	6	5
709	74	4:38711461:T:TA	rs34990695	4	38711461	2.5e-29	39	31				709	74	4:38711461:T:TA	rs34990695	4	38711461	2.5e-29	39	31
710	74	4:38721735:C:G	rs2045768	4	38721735	3.5e-20	1	1				710	74	4:38721735:C:G	rs2045768	4	38721735	3.5e-20	1	1
711	74	4:38724249:A:G	rs1005938	4	38724249	2.6e-20	11	11				711	74	4:38724249:A:G	rs1005938	4	38724249	2.6e-20	11	11
712	74	4:38726766:C:G	rs4832786	4	38726766	2.2e-22	6	6				712	74	4:38726766:C:G	rs4832786	4	38726766	2.2e-22	6	6
713	74	4:38728970:C:CTT	rs372331544	4	38728970	1.7e-21	1	1				713	74	4:38728970:C:CTT	rs372331544	4	38728970	1.7e-21	1	1
714	74	4:38728993:A:G	rs191581386	4	38728993	8.6e-09	1	1				714	74	4:38728993:A:G	rs191581386	4	38728993	8.6e-09	1	1
715	74	4:38730692:A:G	rs62294499	4	38730692	1e-10	1	1				715	74	4:38730692:A:G	rs62294499	4	38730692	1e-10	1	1
716	74	4:38732962:A:G	rs10026553	4	38732962	2.2e-26	10	10				716	74	4:38732962:A:G	rs10026553	4	38732962	2.2e-26	10	10
717	74	4:38737461:A:G	rs1156211	4	38737461	7.3e-15	3	3				717	74	4:38737461:A:G	rs1156211	4	38737461	7.3e-15	3	3
718	74	4:38740158:A:T	rs11727203	4	38740158	1.2e-23	3	3				718	74	4:38740158:A:T	rs11727203	4	38740158	1.2e-23	3	3
719	74	4:38740776:C:T	rs12504547	4	38740776	2.6e-10	4	4				719	74	4:38740776:C:T	rs12504547	4	38740776	2.6e-10	4	4
720	74	4:38745482:C:T	rs10008032	4	38745482	3.9e-22	7	7				720	74	4:38745482:C:T	rs10008032	4	38745482	3.9e-22	7	7
721	74	4:38757168:A:G	rs11728049	4	38757168	2.2e-17	37	32				721	74	4:38757168:A:G	rs11728049	4	38757168	2.2e-17	37	32
722	74	4:38759932:A:G	rs74809218	4	38759932	2.5e-13	2	2				722	74	4:38759932:A:G	rs74809218	4	38759932	2.5e-13	2	2
723	74	4:38763103:C:T	rs4565087	4	38763103	1.6e-19	33	33				723	74	4:38763103:C:T	rs4565087	4	38763103	1.6e-19	33	33
724	74	4:38782110:T:TG	rs780685576	4	38782110	7.4e-18	154	148				724	74	4:38782110:T:TG	rs780685576	4	38782110	7.4e-18	154	148
725	74	4:38798648:A:C	rs5743618	4	38798648	1.4e-15	52	50				725	74	4:38798648:A:C	rs5743618	4	38798648	1.4e-15	52	50
726	74	4:38809786:C:T	rs183633692	4	38809786	5.2e-12	124	118				726	74	4:38809786:C:T	rs183633692	4	38809786	5.2e-12	124	118
727	74	4:38815502:A:C	rs4833103	4	38815502	9.5e-12	2	2				727	74	4:38815502:A:C	rs4833103	4	38815502	9.5e-12	2	2
728	74	4:38822689:C:T	rs2089127	4	38822689	1.8e-15	67	58				728	74	4:38822689:C:T	rs2089127	4	38822689	1.8e-15	67	58
729	74	4:38832914:C:CA	rs59585432	4	38832914	6.8e-10	1	1				729	74	4:38832914:C:CA	rs59585432	4	38832914	6.8e-10	1	1
730	74	4:38856832:C:CA	rs780006402	4	38856832	2.7e-10	112	108				730	74	4:38856832:C:CA	rs780006402	4	38856832	2.7e-10	112	108
731	74	4:38860510:A:G	rs28637174	4	38860510	3.1e-15	1	1				731	74	4:38860510:A:G	rs28637174	4	38860510	3.1e-15	1	1
732	74	4:38879585:C:CA	rs556579451	4	38879585	3.3e-09	1	1				732	74	4:38879585:C:CA	rs556579451	4	38879585	3.3e-09	1	1
733	75	4:55349890:A:T	rs12513339	4	55349890	2e-08	28	27				733	75	4:55349890:A:T	rs12513339	4	55349890	2e-08	28	27
734	75	4:55390380:C:T	rs170117	4	55390380	1.7e-12	18	18				734	75	4:55390380:C:T	rs170117	4	55390380	1.7e-12	18	18
735	75	4:55396522:C:T	rs148982405	4	55396522	2.8e-10	4	4				735	75	4:55396522:C:T	rs148982405	4	55396522	2.8e-10	4	4
736	75	4:55402621:A:G	rs10434439	4	55402621	2.2e-08	70	65				736	75	4:55402621:A:G	rs10434439	4	55402621	2.2e-08	70	65
737	75	4:55408875:A:T	rs218264	4	55408875	1.2e-19	15	15				737	75	4:55408875:A:T	rs218264	4	55408875	1.2e-19	15	15
738	75	4:55408999:C:T	rs218265	4	55408999	6e-20	17	17				738	75	4:55408999:C:T	rs218265	4	55408999	6e-20	17	17
739	75	4:55426911:A:G	rs13135067	4	55426911	8.6e-09	2	2				739	75	4:55426911:A:G	rs13135067	4	55426911	8.6e-09	2	2
740	75	4:55448581:G:T	rs17826456	4	55448581	6.1e-12	12	12				740	75	4:55448581:G:T	rs17826456	4	55448581	6.1e-12	12	12
741	75	4:55475317:C:G	rs2703479	4	55475317	1.3e-09	3	3				741	75	4:55475317:C:G	rs2703479	4	55475317	1.3e-09	3	3
742	75	4:55484718:A:C	rs2537860	4	55484718	3.1e-10	34	32				742	75	4:55484718:A:C	rs2537860	4	55484718	3.1e-10	34	32
743	75	4:55503194:A:G	rs723585	4	55503194	2.5e-13	57	53				743	75	4:55503194:A:G	rs723585	4	55503194	2.5e-13	57	53
744	75	4:55515359:A:G	rs6825657	4	55515359	7.6e-12	72	67				744	75	4:55515359:A:G	rs6825657	4	55515359	7.6e-12	72	67
745	75	4:55522160:A:G	rs6554198	4	55522160	1.5e-10	45	43				745	75	4:55522160:A:G	rs6554198	4	55522160	1.5e-10	45	43
746	75	4:55546458:G:GT	rs149324428	4	55546458	5.1e-09	1	1				746	75	4:55546458:G:GT	rs149324428	4	55546458	5.1e-09	1	1
747	75	4:55547380:C:T	rs2855770	4	55547380	2.9e-09	37	34				747	75	4:55547380:C:T	rs2855770	4	55547380	2.9e-09	37	34
748	75	4:55552330:C:T	rs13135792	4	55552330	1.4e-08	10	9				748	75	4:55552330:C:T	rs13135792	4	55552330	1.4e-08	10	9
749	75	4:55556235:G:GT	rs35746400	4	55556235	2e-08	1	1				749	75	4:55556235:G:GT	rs35746400	4	55556235	2e-08	1	1
750	76	4:74101702:C:T	rs58721459	4	74101702	4.4e-10	34	33				750	76	4:74101702:C:T	rs58721459	4	74101702	4.4e-10	34	33
751	76	4:74115560:A:G	rs13102697	4	74115560	1.6e-12	40	36				751	76	4:74115560:A:G	rs13102697	4	74115560	1.6e-12	40	36
752	76	4:74229426:A:C	rs7689035	4	74229426	8.4e-10	6	6				752	76	4:74229426:A:C	rs7689035	4	74229426	8.4e-10	6	6
753	76	4:74495171:C:T	rs34585292	4	74495171	7.2e-09	27	25				753	76	4:74495171:C:T	rs34585292	4	74495171	7.2e-09	27	25
754	76	4:74620818:A:G	rs72649196	4	74620818	1.2e-08	1	1				754	76	4:74620818:A:G	rs72649196	4	74620818	1.2e-08	1	1
755	76	4:74622378:C:G	rs12503874	4	74622378	7.3e-12	1	1				755	76	4:74622378:C:G	rs12503874	4	74622378	7.3e-12	1	1
756	76	4:74636009:A:G	rs7689435	4	74636009	2e-30	120	117				756	76	4:74636009:A:G	rs7689435	4	74636009	2e-30	120	117
757	76	4:74665225:A:T	rs72650830	4	74665225	8.1e-11	1	1				757	76	4:74665225:A:T	rs72650830	4	74665225	8.1e-11	1	1
758	76	4:74667328:C:T	rs74361503	4	74667328	2.1e-13	1	1				758	76	4:74667328:C:T	rs74361503	4	74667328	2.1e-13	1	1
759	76	4:74702809:G:GT	rs564244632	4	74702809	3.3e-10	3	3				759	76	4:74702809:G:GT	rs564244632	4	74702809	3.3e-10	3	3
760	76	4:74703699:C:T	rs73828860	4	74703699	1.1e-08	23	21				760	76	4:74703699:C:T	rs73828860	4	74703699	1.1e-08	23	21
761	76	4:74703999:C:T	rs16850073	4	74703999	4.8e-53	35	35				761	76	4:74703999:C:T	rs16850073	4	74703999	4.8e-53	35	35
762	76	4:74711842:C:T	rs34821794	4	74711842	4.8e-20	1	1				762	76	4:74711842:C:T	rs34821794	4	74711842	4.8e-20	1	1
763	76	4:74727331:C:T	rs13435687	4	74727331	8.7e-09	21	21				763	76	4:74727331:C:T	rs13435687	4	74727331	8.7e-09	21	21
764	76	4:74734668:C:T	rs3117604	4	74734668	4.1e-10	22	22				764	76	4:74734668:C:T	rs3117604	4	74734668	4.1e-10	22	22
765	76	4:74736144:A:G	rs4074	4	74736144	4.4e-08	2	2				765	76	4:74736144:A:G	rs4074	4	74736144	4.4e-08	2	2
766	76	4:74758372:A:G	rs519565	4	74758372	1.9e-08	60	59				766	76	4:74758372:A:G	rs519565	4	74758372	1.9e-08	60	59
767	76	4:74811622:C:T	rs6853814	4	74811622	2e-13	1	1				767	76	4:74811622:C:T	rs6853814	4	74811622	2e-13	1	1
768	76	4:74823076:A:T	rs75300673	4	74823076	6.9e-12	2	2				768	76	4:74823076:A:T	rs75300673	4	74823076	6.9e-12	2	2
769	76	4:74897105:C:G	rs6837786	4	74897105	4.9e-40	9	9				769	76	4:74897105:C:G	rs6837786	4	74897105	4.9e-40	9	9
770	76	4:74925914:C:G	rs74889912	4	74925914	5.2e-29	2	2				770	76	4:74925914:C:G	rs74889912	4	74925914	5.2e-29	2	2
771	76	4:74926509:T:TA	rs533337502	4	74926509	9.1e-71	13	13				771	76	4:74926509:T:TA	rs533337502	4	74926509	9.1e-71	13	13
772	76	4:74944053:C:T	rs112738896	4	74944053	5.4e-09	2	2				772	76	4:74944053:C:T	rs112738896	4	74944053	5.4e-09	2	2
773	76	4:74944458:C:T	rs72652925	4	74944458	1.4e-13	4	4				773	76	4:74944458:C:T	rs72652925	4	74944458	1.4e-13	4	4
774	76	4:74954015:A:T	rs13136425	4	74954015	6.1e-15	2	1				774	76	4:74954015:A:T	rs13136425	4	74954015	6.1e-15	2	1
775	76	4:74963049:C:T	rs9131	4	74963049	1.2e-95	43	43				775	76	4:74963049:C:T	rs9131	4	74963049	1.2e-95	43	43
776	76	4:74963303:C:CAAAT	rs33950486	4	74963303	7.1e-69	1	1				776	76	4:74963303:C:CAAAT	rs33950486	4	74963303	7.1e-69	1	1
777	76	4:74971173:A:G	rs79953229	4	74971173	1.1e-09	2	2				777	76	4:74971173:A:G	rs79953229	4	74971173	1.1e-09	2	2
778	76	4:74975201:A:C	rs6841362	4	74975201	3.7e-08	2	2				778	76	4:74975201:A:C	rs6841362	4	74975201	3.7e-08	2	2
779	76	4:74977237:A:G	rs113948964	4	74977237	3.2e-23	1	1				779	76	4:74977237:A:G	rs113948964	4	74977237	3.2e-23	1	1
780	76	4:74999784:C:T	rs1072389	4	74999784	1.8e-24	1	1				780	76	4:74999784:C:T	rs1072389	4	74999784	1.8e-24	1	1
781	76	4:75044689:A:G	rs60069701	4	75044689	3.8e-68	19	19				781	76	4:75044689:A:G	rs60069701	4	75044689	3.8e-68	19	19
782	76	4:75070975:C:T	rs17230459	4	75070975	3.2e-28	1	1				782	76	4:75070975:C:T	rs17230459	4	75070975	3.2e-28	1	1
783	76	4:75077148:A:G	rs148908270	4	75077148	9.1e-11	1	1				783	76	4:75077148:A:G	rs148908270	4	75077148	9.1e-11	1	1
784	76	4:75106485:A:G	rs10518120	4	75106485	5e-15	3	1				784	76	4:75106485:A:G	rs10518120	4	75106485	5e-15	3	1
785	76	4:75131443:C:G	rs6814380	4	75131443	4.4e-15	2	1				785	76	4:75131443:C:G	rs6814380	4	75131443	4.4e-15	2	1
786	76	4:75151979:C:T	rs17232682	4	75151979	1.5e-11	2	2				786	76	4:75151979:C:T	rs17232682	4	75151979	1.5e-11	2	2
787	76	4:75157893:A:C	rs114782688	4	75157893	9.9e-11	2	2				787	76	4:75157893:A:C	rs114782688	4	75157893	9.9e-11	2	2
788	76	4:75217414:C:T	rs77901335	4	75217414	2e-08	1	1				788	76	4:75217414:C:T	rs77901335	4	75217414	2e-08	1	1
789	77	4:80788706:C:T	rs7664182	4	80788706	3.3e-11	112	108				789	77	4:80788706:C:T	rs7664182	4	80788706	3.3e-11	112	108
790	77	4:80801878:A:G	rs7439876	4	80801878	1.4e-12	1	1				790	77	4:80801878:A:G	rs7439876	4	80801878	1.4e-12	1	1
791	77	4:80812960:A:G	rs6847975	4	80812960	5.6e-11	23	17				791	77	4:80812960:A:G	rs6847975	4	80812960	5.6e-11	23	17
792	77	4:80820548:C:CT	rs34383585	4	80820548	9.4e-11	1	1				792	77	4:80820548:C:CT	rs34383585	4	80820548	9.4e-11	1	1
793	77	4:80823880:A:AT	rs34821632	4	80823880	5.1e-12	51	49				793	77	4:80823880:A:AT	rs34821632	4	80823880	5.1e-12	51	49
794	77	4:80824527:A:T	rs11946205	4	80824527	7.6e-19	89	82				794	77	4:80824527:A:T	rs11946205	4	80824527	7.6e-19	89	82
795	77	4:80836974:C:G	rs11098942	4	80836974	1.3e-11	21	20				795	77	4:80836974:C:G	rs11098942	4	80836974	1.3e-11	21	20
796	77	4:80846441:C:CT	rs34138950	4	80846441	4e-12	7	6				796	77	4:80846441:C:CT	rs34138950	4	80846441	4e-12	7	6
797	77	4:80848099:G:GTATATATAC	rs146147133	4	80848099	9e-13	1	1				797	77	4:80848099:G:GTATATATAC	rs146147133	4	80848099	9e-13	1	1
798	77	4:80848215:A:G	rs13117030	4	80848215	3.5e-12	40	37				798	77	4:80848215:A:G	rs13117030	4	80848215	3.5e-12	40	37
799	77	4:80855042:A:C	rs6846911	4	80855042	2.7e-14	94	88				799	77	4:80855042:A:C	rs6846911	4	80855042	2.7e-14	94	88
800	77	4:80872751:A:C	rs72653274	4	80872751	1.4e-08	2	2				800	77	4:80872751:A:C	rs72653274	4	80872751	1.4e-08	2	2
801	77	4:80873617:C:T	rs78054636	4	80873617	4.7e-10	22	22				801	77	4:80873617:C:T	rs78054636	4	80873617	4.7e-10	22	22
802	77	4:80894577:A:AT	rs535815377	4	80894577	1e-16	39	37				802	77	4:80894577:A:AT	rs535815377	4	80894577	1e-16	39	37
803	77	4:80908833:A:G	rs28830602	4	80908833	3.8e-15	108	98				803	77	4:80908833:A:G	rs28830602	4	80908833	3.8e-15	108	98
804	77	4:80967671:G:T	rs28377689	4	80967671	3.6e-12	52	49				804	77	4:80967671:G:T	rs28377689	4	80967671	3.6e-12	52	49
805	78	4:83552278:C:CA	rs553093210	4	83552278	1e-08	101	92				805	78	4:83552278:C:CA	rs553093210	4	83552278	1e-08	101	92
806	78	4:83558414:G:T	rs4693472	4	83558414	3.4e-08	80	77				806	78	4:83558414:G:T	rs4693472	4	83558414	3.4e-08	80	77
807	78	4:83614915:A:G	rs72661271	4	83614915	8.3e-09	32	32				807	78	4:83614915:A:G	rs72661271	4	83614915	8.3e-09	32	32
808	78	4:83808965:A:T	rs10032004	4	83808965	4.1e-10	62	53				808	78	4:83808965:A:T	rs10032004	4	83808965	4.1e-10	62	53
809	78	4:83831591:T:TA	rs35882389	4	83831591	6.9e-10	161	141				809	78	4:83831591:T:TA	rs35882389	4	83831591	6.9e-10	161	141
810	78	4:83927269:A:AACTGGGGACT	rs138387938	4	83927269	2.3e-11	117	102				810	78	4:83927269:A:AACTGGGGACT	rs138387938	4	83927269	2.3e-11	117	102
811	78	4:83940790:C:CA	rs540677862	4	83940790	1.1e-09	1	1				811	78	4:83940790:C:CA	rs540677862	4	83940790	1.1e-09	1	1
812	78	4:83981841:A:G	rs11732419	4	83981841	2.2e-13	128	113				812	78	4:83981841:A:G	rs11732419	4	83981841	2.2e-13	128	113
813	79	4:103392853:A:G	rs7662536	4	103392853	1.6e-13	1	1				813	79	4:103392853:A:G	rs7662536	4	103392853	1.6e-13	1	1
814	79	4:103394414:C:T	rs28871712	4	103394414	1.8e-12	17	16				814	79	4:103394414:C:T	rs28871712	4	103394414	1.8e-12	17	16
815	79	4:103396333:A:G	rs2903281	4	103396333	2e-21	19	19				815	79	4:103396333:A:G	rs2903281	4	103396333	2e-21	19	19
816	79	4:103410817:A:T	rs374187209	4	103410817	3.7e-19	57	51				816	79	4:103410817:A:T	rs374187209	4	103410817	3.7e-19	57	51
817	79	4:103449131:A:G	rs113473633	4	103449131	2.2e-08	1	1				817	79	4:103449131:A:G	rs113473633	4	103449131	2.2e-08	1	1
818	79	4:103474768:C:T	rs230511	4	103474768	7.4e-35	149	137				818	79	4:103474768:C:T	rs230511	4	103474768	7.4e-35	149	137
819	79	4:103482436:T:TG	rs567727578	4	103482436	3.9e-18	52	49				819	79	4:103482436:T:TG	rs567727578	4	103482436	3.9e-18	52	49
820	79	4:103486697:A:C	rs1598861	4	103486697	5.8e-22	24	22				820	79	4:103486697:A:C	rs1598861	4	103486697	5.8e-22	24	22
821	79	4:103500807:A:T	rs13149243	4	103500807	2.2e-19	1	1				821	79	4:103500807:A:T	rs13149243	4	103500807	2.2e-19	1	1
822	79	4:103542695:G:GC	rs200731261	4	103542695	5.1e-34	116	109				822	79	4:103542695:G:GC	rs200731261	4	103542695	5.1e-34	116	109
823	79	4:103546138:C:T	rs62327181	4	103546138	9.5e-27	86	81				823	79	4:103546138:C:T	rs62327181	4	103546138	9.5e-27	86	81
824	79	4:103573904:C:T	rs228632	4	103573904	5.6e-20	110	105				824	79	4:103573904:C:T	rs228632	4	103573904	5.6e-20	110	105
825	79	4:103585630:C:G	rs140289949	4	103585630	3.3e-09	4	3				825	79	4:103585630:C:G	rs140289949	4	103585630	3.3e-09	4	3
826	79	4:103602237:C:T	rs11097790	4	103602237	1.3e-08	1	1				826	79	4:103602237:C:T	rs11097790	4	103602237	1.3e-08	1	1
827	79	4:103622568:A:G	rs201903300	4	103622568	4.9e-17	24	22				827	79	4:103622568:A:G	rs201903300	4	103622568	4.9e-17	24	22
828	79	4:103635183:C:T	rs223504	4	103635183	2.2e-11	40	40				828	79	4:103635183:C:T	rs223504	4	103635183	2.2e-11	40	40
829	79	4:103647047:C:T	rs223500	4	103647047	3.3e-10	23	22				829	79	4:103647047:C:T	rs223500	4	103647047	3.3e-10	23	22
830	79	4:103715809:C:CAACA	rs71596369	4	103715809	9.4e-12	1	1				830	79	4:103715809:C:CAACA	rs71596369	4	103715809	9.4e-12	1	1
831	79	4:103830453:C:CA	rs532293993	4	103830453	3e-08	409	386				831	79	4:103830453:C:CA	rs532293993	4	103830453	3e-08	409	386
832	79	4:103915618:C:T	rs3960788	4	103915618	4.6e-10	398	377				832	79	4:103915618:C:T	rs3960788	4	103915618	4.6e-10	398	377
833	80	4:105579471:C:T	rs17049930	4	105579471	2.9e-09	29	23				833	80	4:105579471:C:T	rs17049930	4	105579471	2.9e-09	29	23
834	80	4:105758059:A:T	rs62329718	4	105758059	9.9e-11	5	4				834	80	4:105758059:A:T	rs62329718	4	105758059	9.9e-11	5	4
835	80	4:105936370:A:G	rs13151168	4	105936370	1.3e-08	17	15				835	80	4:105936370:A:G	rs13151168	4	105936370	1.3e-08	17	15
836	80	4:105942807:A:G	rs7673961	4	105942807	6.1e-14	10	10				836	80	4:105942807:A:G	rs7673961	4	105942807	6.1e-14	10	10
837	80	4:105954696:C:T	rs151142888	4	105954696	1.5e-09	5	5				837	80	4:105954696:C:T	rs151142888	4	105954696	1.5e-09	5	5
838	80	4:105964665:C:T	rs71599038	4	105964665	4.1e-08	2	2				838	80	4:105964665:C:T	rs71599038	4	105964665	4.1e-08	2	2
839	80	4:106005835:A:T	rs2097749	4	106005835	2.1e-08	2	2				839	80	4:106005835:A:T	rs2097749	4	106005835	2.1e-08	2	2
840	80	4:106008586:A:ATG	rs35989717	4	106008586	5.9e-13	1	1				840	80	4:106008586:A:ATG	rs35989717	4	106008586	5.9e-13	1	1
841	80	4:106013319:A:T	rs7677094	4	106013319	2e-09	26	24				841	80	4:106013319:A:T	rs7677094	4	106013319	2e-09	26	24
842	80	4:106027829:C:T	rs17501550	4	106027829	2.4e-11	10	10				842	80	4:106027829:C:T	rs17501550	4	106027829	2.4e-11	10	10
843	80	4:106033265:G:T	rs1034677	4	106033265	3.9e-16	7	6				843	80	4:106033265:G:T	rs1034677	4	106033265	3.9e-16	7	6
844	80	4:106040445:C:T	rs723534	4	106040445	2.9e-15	29	27				844	80	4:106040445:C:T	rs723534	4	106040445	2.9e-15	29	27
845	80	4:106043727:T:TA	rs11372893	4	106043727	1.9e-15	5	5				845	80	4:106043727:T:TA	rs11372893	4	106043727	1.9e-15	5	5
846	80	4:106081636:C:T	rs9884482	4	106081636	3.3e-25	12	12				846	80	4:106081636:C:T	rs9884482	4	106081636	3.3e-25	12	12
847	80	4:106087822:A:G	rs10022109	4	106087822	2.2e-21	20	18				847	80	4:106087822:A:G	rs10022109	4	106087822	2.2e-21	20	18
848	80	4:106101799:A:AT	rs796397950	4	106101799	1.7e-12	1	1				848	80	4:106101799:A:AT	rs796397950	4	106101799	1.7e-12	1	1
849	80	4:106115450:G:T	rs1015521	4	106115450	1.4e-38	32	30				849	80	4:106115450:G:T	rs1015521	4	106115450	1.4e-38	32	30
850	80	4:106115708:A:G	rs17430251	4	106115708	1e-12	21	21				850	80	4:106115708:A:G	rs17430251	4	106115708	1e-12	21	21
851	80	4:106127121:C:T	rs34104813	4	106127121	2.3e-45	86	80				851	80	4:106127121:C:T	rs34104813	4	106127121	2.3e-45	86	80
852	80	4:106174382:A:G	rs139404763	4	106174382	4e-08	1	1				852	80	4:106174382:A:G	rs139404763	4	106174382	4e-08	1	1
853	80	4:106177078:G:GATGTT	rs57389123	4	106177078	9.1e-31	58	56				853	80	4:106177078:G:GATGTT	rs57389123	4	106177078	9.1e-31	58	56
854	80	4:106181570:A:G	rs72665944	4	106181570	5.4e-10	11	10				854	80	4:106181570:A:G	rs72665944	4	106181570	5.4e-10	11	10
855	80	4:106191831:T:TTATATATA	rs3055846	4	106191831	2.3e-18	5	5				855	80	4:106191831:T:TTATATATA	rs3055846	4	106191831	2.3e-18	5	5
856	80	4:106214667:C:T	rs72665951	4	106214667	1e-11	3	1				856	80	4:106214667:C:T	rs72665951	4	106214667	1e-11	3	1
857	80	4:106219139:A:G	rs1603705	4	106219139	7.8e-20	89	87				857	80	4:106219139:A:G	rs1603705	4	106219139	7.8e-20	89	87
858	80	4:106219656:A:G	rs114832990	4	106219656	2.5e-12	2	1				858	80	4:106219656:A:G	rs114832990	4	106219656	2.5e-12	2	1
859	80	4:106243895:A:G	rs375012980	4	106243895	3.6e-17	1	1				859	80	4:106243895:A:G	rs375012980	4	106243895	3.6e-17	1	1
860	80	4:106264589:C:T	rs2647237	4	106264589	1.1e-33	79	74				860	80	4:106264589:C:T	rs2647237	4	106264589	1.1e-33	79	74
861	80	4:106268594:A:G	rs2647264	4	106268594	3.1e-08	1	1				861	80	4:106268594:A:G	rs2647264	4	106268594	3.1e-08	1	1
862	80	4:106324703:C:T	rs2726511	4	106324703	4.4e-21	119	110				862	80	4:106324703:C:T	rs2726511	4	106324703	4.4e-21	119	110
863	80	4:106328246:T:TA	rs552615617	4	106328246	5.7e-13	67	65				863	80	4:106328246:T:TA	rs552615617	4	106328246	5.7e-13	67	65
864	80	4:106343646:T:TA	rs143433201	4	106343646	3.4e-09	1	1				864	80	4:106343646:T:TA	rs143433201	4	106343646	3.4e-09	1	1
865	80	4:106349683:C:CA	rs35821105	4	106349683	1.7e-14	67	65				865	80	4:106349683:C:CA	rs35821105	4	106349683	1.7e-14	67	65
866	80	4:106356761:A:C	rs77928427	4	106356761	5.5e-10	3	3				866	80	4:106356761:A:C	rs77928427	4	106356761	5.5e-10	3	3
867	80	4:106364601:G:GA	rs552917235	4	106364601	1.4e-10	1	1				867	80	4:106364601:G:GA	rs552917235	4	106364601	1.4e-10	1	1
868	80	4:106379808:A:G	rs28478829	4	106379808	1.6e-29	48	41				868	80	4:106379808:A:G	rs28478829	4	106379808	1.6e-29	48	41
869	80	4:106386760:G:T	rs12643660	4	106386760	4.6e-20	74	72				869	80	4:106386760:G:T	rs12643660	4	106386760	4.6e-20	74	72
870	80	4:106388646:C:T	rs75055328	4	106388646	2.9e-10	3	3				870	80	4:106388646:C:T	rs75055328	4	106388646	2.9e-10	3	3
871	80	4:106395181:A:G	rs4699179	4	106395181	8.5e-18	8	6				871	80	4:106395181:A:G	rs4699179	4	106395181	8.5e-18	8	6
872	80	4:106396564:A:C	rs13141889	4	106396564	1.8e-10	2	2				872	80	4:106396564:A:C	rs13141889	4	106396564	1.8e-10	2	2
873	80	4:106448896:A:C	rs11728023	4	106448896	2.2e-10	1	1				873	80	4:106448896:A:C	rs11728023	4	106448896	2.2e-10	1	1
874	80	4:106451799:G:T	rs3960769	4	106451799	2.1e-08	30	29				874	80	4:106451799:G:T	rs3960769	4	106451799	2.1e-08	30	29
875	81	4:113010476:A:G	rs200940502	4	113010476	1.7e-08	125	117				875	81	4:113010476:A:G	rs200940502	4	113010476	1.7e-08	125	117
876	81	4:113033568:A:G	rs7674827	4	113033568	6e-11	101	97				876	81	4:113033568:A:G	rs7674827	4	113033568	6e-11	101	97
877	81	4:113046593:T:TA	rs113051879	4	113046593	3.4e-09	12	1				877	81	4:113046593:T:TA	rs113051879	4	113046593	3.4e-09	12	1
878	81	4:113080750:A:G	rs763459	4	113080750	3.5e-08	3	3				878	81	4:113080750:A:G	rs763459	4	113080750	3.5e-08	3	3
879	81	4:113081560:C:CA	rs34894300	4	113081560	2.5e-12	27	26				879	81	4:113081560:C:CA	rs34894300	4	113081560	2.5e-12	27	26
880	81	4:113097959:C:CTCTG	rs754474472	4	113097959	5.2e-13	93	89				880	81	4:113097959:C:CTCTG	rs754474472	4	113097959	5.2e-13	93	89
881	81	4:113111172:A:C	rs1521478	4	113111172	9.6e-15	175	167				881	81	4:113111172:A:C	rs1521478	4	113111172	9.6e-15	175	167
882	81	4:113170515:T:TA	rs34100698	4	113170515	2.9e-10	95	89				882	81	4:113170515:T:TA	rs34100698	4	113170515	2.9e-10	95	89
883	81	4:113190249:G:GAT	rs60391724	4	113190249	3.9e-10	11	11				883	81	4:113190249:G:GAT	rs60391724	4	113190249	3.9e-10	11	11
884	82	4:123320141:A:G	rs111545194	4	123320141	3.6e-08	4	4				884	82	4:123320141:A:G	rs111545194	4	123320141	3.6e-08	4	4
885	82	4:123615174:C:CAT	rs72526545	4	123615174	1.4e-08	72	68				885	82	4:123615174:C:CAT	rs72526545	4	123615174	1.4e-08	72	68
886	82	4:123637808:A:G	rs371752979	4	123637808	9.9e-09	1	1				886	82	4:123637808:A:G	rs371752979	4	123637808	9.9e-09	1	1
887	82	4:123648699:A:ATTT	rs545765940	4	123648699	2e-10	68	64				887	82	4:123648699:A:ATTT	rs545765940	4	123648699	2e-10	68	64
888	82	4:123681156:A:C	rs309375	4	123681156	2.7e-19	36	33				888	82	4:123681156:A:C	rs309375	4	123681156	2.7e-19	36	33
889	82	4:123709232:A:AT	rs560571923	4	123709232	7e-10	103	96				889	82	4:123709232:A:AT	rs560571923	4	123709232	7e-10	103	96
890	82	4:123768758:C:CTCTA	rs71599172	4	123768758	2.9e-11	1	1				890	82	4:123768758:C:CTCTA	rs71599172	4	123768758	2.9e-11	1	1
891	83	4:144896336:A:G	rs60428870	4	144896336	8.2e-09	1124	1076				891	83	4:144896336:A:G	rs60428870	4	144896336	8.2e-09	1124	1076
892	84	4:149360115:A:G	rs62332388	4	149360115	3e-08	24	24				892	84	4:149360115:A:G	rs62332388	4	149360115	3e-08	24	24
893	85	4:152957898:C:T	rs7695495	4	152957898	1.7e-09	24	24				893	85	4:152957898:C:T	rs7695495	4	152957898	1.7e-09	24	24
894	85	4:152967845:G:GTA	rs140008192	4	152967845	2.2e-10	1	1				894	85	4:152967845:G:GTA	rs140008192	4	152967845	2.2e-10	1	1
895	85	4:152971324:C:G	rs13102186	4	152971324	2.8e-08	56	54				895	85	4:152971324:C:G	rs13102186	4	152971324	2.8e-08	56	54
896	85	4:152988290:T:TA	rs200168385	4	152988290	2.9e-11	47	45				896	85	4:152988290:T:TA	rs200168385	4	152988290	2.9e-11	47	45
897	85	4:152995075:A:G	rs4521327	4	152995075	1.5e-10	18	17				897	85	4:152995075:A:G	rs4521327	4	152995075	1.5e-10	18	17
898	85	4:153000346:C:T	rs7677733	4	153000346	1.7e-13	13	13				898	85	4:153000346:C:T	rs7677733	4	153000346	1.7e-13	13	13
899	85	4:153010485:C:T	rs4696130	4	153010485	1.3e-10	8	8				899	85	4:153010485:C:T	rs4696130	4	153010485	1.3e-10	8	8
900	85	4:153068046:A:C	rs35752631	4	153068046	1.1e-08	37	35				900	85	4:153068046:A:C	rs35752631	4	153068046	1.1e-08	37	35
901	86	5:1275857:C:T	rs13156167	5	1275857	4.6e-08	1	1				901	86	5:1275857:C:T	rs13156167	5	1275857	4.6e-08	1	1
902	86	5:1277577:A:G	rs33961405	5	1277577	1.1e-11	1	1				902	86	5:1277577:A:G	rs33961405	5	1277577	1.1e-11	1	1
903	86	5:1280940:G:GAGCCCACC	rs749685059	5	1280940	2.8e-12	8	8				903	86	5:1280940:G:GAGCCCACC	rs749685059	5	1280940	2.8e-12	8	8
904	86	5:1283755:C:T	rs72709458	5	1283755	5.1e-09	3	3				904	86	5:1283755:C:T	rs72709458	5	1283755	5.1e-09	3	3
905	86	5:1285974:A:C	rs7705526	5	1285974	5.1e-15	4	4				905	86	5:1285974:A:C	rs7705526	5	1285974	5.1e-15	4	4
906	86	5:1286516:A:C	rs2736100	5	1286516	6.5e-13	1	1				906	86	5:1286516:A:C	rs2736100	5	1286516	6.5e-13	1	1
907	86	5:1287194:A:G	rs2853677	5	1287194	2.3e-21	4	4				907	86	5:1287194:A:G	rs2853677	5	1287194	2.3e-21	4	4
908	86	5:1287340:A:G	rs2736099	5	1287340	4.9e-16	1	1				908	86	5:1287340:A:G	rs2736099	5	1287340	4.9e-16	1	1
909	86	5:1288547:C:T	rs2853676	5	1288547	1.4e-11	1	1				909	86	5:1288547:C:T	rs2853676	5	1288547	1.4e-11	1	1
910	86	5:1289880:C:T	rs62332588	5	1289880	6.7e-16	5	5				910	86	5:1289880:C:T	rs62332588	5	1289880	6.7e-16	5	5
911	86	5:1291418:A:G	rs71575544	5	1291418	6.7e-10	1	1				911	86	5:1291418:A:G	rs71575544	5	1291418	6.7e-10	1	1
912	86	5:1291718:A:G	rs528538268	5	1291718	8.6e-10	3	3				912	86	5:1291718:A:G	rs528538268	5	1291718	8.6e-10	3	3
913	86	5:1291740:G:T	rs56023411	5	1291740	3.5e-11	5	5				913	86	5:1291740:G:T	rs56023411	5	1291740	3.5e-11	5	5
914	86	5:1297258:C:T	rs6554754	5	1297258	1.5e-10	5	5				914	86	5:1297258:C:T	rs6554754	5	1297258	1.5e-10	5	5
915	87	5:35799994:A:G	rs3822735	5	35799994	1.2e-08	1	1				915	87	5:35799994:A:G	rs3822735	5	35799994	1.2e-08	1	1
916	87	5:35803037:A:G	rs13164644	5	35803037	3.5e-24	11	11				916	87	5:35803037:A:G	rs13164644	5	35803037	3.5e-24	11	11
917	87	5:35826223:C:CA	rs376322829	5	35826223	6.9e-19	1	1				917	87	5:35826223:C:CA	rs376322829	5	35826223	6.9e-19	1	1
918	87	5:35829951:C:CA	rs375025698	5	35829951	1.9e-13	41	39				918	87	5:35829951:C:CA	rs375025698	5	35829951	1.9e-13	41	39
919	87	5:35847094:A:G	rs4370302	5	35847094	2.5e-14	17	16				919	87	5:35847094:A:G	rs4370302	5	35847094	2.5e-14	17	16
920	87	5:35851261:G:T	rs12516866	5	35851261	2.9e-10	7	7				920	87	5:35851261:G:T	rs12516866	5	35851261	2.9e-10	7	7
921	87	5:35852914:G:GT	rs200562193	5	35852914	8.9e-11	49	44				921	87	5:35852914:G:GT	rs200562193	5	35852914	8.9e-11	49	44
922	87	5:35857308:T:TC	rs5867289	5	35857308	1.4e-10	62	61				922	87	5:35857308:T:TC	rs5867289	5	35857308	1.4e-10	62	61
923	87	5:35857583:C:CAGAAG	rs10624573	5	35857583	4.9e-25	28	27				923	87	5:35857583:C:CAGAAG	rs10624573	5	35857583	4.9e-25	28	27
924	87	5:35859863:G:T	rs11567701	5	35859863	2.9e-41	71	69				924	87	5:35859863:G:T	rs11567701	5	35859863	2.9e-41	71	69
925	87	5:35879583:A:G	rs72742450	5	35879583	3.8e-09	1	1				925	87	5:35879583:A:G	rs72742450	5	35879583	3.8e-09	1	1
926	87	5:35898876:A:G	rs17376481	5	35898876	3.7e-14	42	41				926	87	5:35898876:A:G	rs17376481	5	35898876	3.7e-14	42	41
927	87	5:35923830:A:T	rs852243	5	35923830	2.3e-16	1	1				927	87	5:35923830:A:T	rs852243	5	35923830	2.3e-16	1	1
928	87	5:35924119:C:T	rs11949633	5	35924119	8.9e-09	1	1				928	87	5:35924119:C:T	rs11949633	5	35924119	8.9e-09	1	1
929	87	5:35926574:C:G	rs34070494	5	35926574	2.2e-09	1	1				929	87	5:35926574:C:G	rs34070494	5	35926574	2.2e-09	1	1
930	87	5:35933203:A:G	rs700174	5	35933203	6.9e-12	9	9				930	87	5:35933203:A:G	rs700174	5	35933203	6.9e-12	9	9
931	87	5:35933819:A:G	rs6892087	5	35933819	4.8e-13	18	18				931	87	5:35933819:A:G	rs6892087	5	35933819	4.8e-13	18	18
932	87	5:35954228:C:G	rs17313606	5	35954228	2.3e-09	9	9				932	87	5:35954228:C:G	rs17313606	5	35954228	2.3e-09	9	9
933	87	5:35963507:G:T	rs700162	5	35963507	6.6e-11	1	1				933	87	5:35963507:G:T	rs700162	5	35963507	6.6e-11	1	1
934	87	5:35985181:T:TAAA	rs59401195	5	35985181	2.9e-08	1	1				934	87	5:35985181:T:TAAA	rs59401195	5	35985181	2.9e-08	1	1
935	87	5:35987551:A:G	rs10512634	5	35987551	2.2e-14	2	2				935	87	5:35987551:A:G	rs10512634	5	35987551	2.2e-14	2	2
936	88	5:68499820:G:T	rs61623522	5	68499820	4.8e-10	192	177				936	88	5:68499820:G:T	rs61623522	5	68499820	4.8e-10	192	177
937	88	5:68558495:C:CA	rs35645434	5	68558495	6.2e-11	85	79				937	88	5:68558495:C:CA	rs35645434	5	68558495	6.2e-11	85	79
938	88	5:68579208:A:G	rs13356824	5	68579208	3e-08	8	8				938	88	5:68579208:A:G	rs13356824	5	68579208	3e-08	8	8
939	88	5:68603508:C:CA	rs34077586	5	68603508	5.6e-11	39	36				939	88	5:68603508:C:CA	rs34077586	5	68603508	5.6e-11	39	36
940	88	5:68626419:T:TA	rs11296299	5	68626419	9.6e-09	193	179				940	88	5:68626419:T:TA	rs11296299	5	68626419	9.6e-09	193	179
941	89	5:71565984:C:T	rs7709268	5	71565984	6.4e-11	5	5				941	89	5:71565984:C:T	rs7709268	5	71565984	6.4e-11	5	5
942	89	5:71685736:C:T	rs6452444	5	71685736	2.4e-15	11	10				942	89	5:71685736:C:T	rs6452444	5	71685736	2.4e-15	11	10
943	89	5:71689671:C:G	rs4703853	5	71689671	2.6e-10	5	5				943	89	5:71689671:C:G	rs4703853	5	71689671	2.6e-10	5	5
944	89	5:71695918:C:G	rs10036789	5	71695918	1.5e-14	39	39				944	89	5:71695918:C:G	rs10036789	5	71695918	1.5e-14	39	39
945	89	5:71718672:A:AT	rs34500808	5	71718672	5.2e-09	36	36				945	89	5:71718672:A:AT	rs34500808	5	71718672	5.2e-09	36	36
946	89	5:71748624:A:G	rs4703890	5	71748624	3.8e-18	41	40				946	89	5:71748624:A:G	rs4703890	5	71748624	3.8e-18	41	40
947	89	5:71750904:C:T	rs3112483	5	71750904	7e-09	3	3				947	89	5:71750904:C:T	rs3112483	5	71750904	7e-09	3	3
948	89	5:71758330:A:C	rs2973425	5	71758330	5.1e-10	3	3				948	89	5:71758330:A:C	rs2973425	5	71758330	5.1e-10	3	3
949	89	5:71758502:C:T	rs10474066	5	71758502	3.3e-12	2	2				949	89	5:71758502:C:T	rs10474066	5	71758502	3.3e-12	2	2
950	90	5:87249313:C:T	rs2178270	5	87249313	2.2e-08	370	345				950	90	5:87249313:C:T	rs2178270	5	87249313	2.2e-08	370	345
951	90	5:87442528:C:T	rs35559400	5	87442528	1.8e-10	96	92				951	90	5:87442528:C:T	rs35559400	5	87442528	1.8e-10	96	92
952	90	5:87830090:C:T	rs60216969	5	87830090	2e-10	78	75				952	90	5:87830090:C:T	rs60216969	5	87830090	2e-10	78	75
953	90	5:87994702:G:T	rs27643	5	87994702	8.1e-12	24	23				953	90	5:87994702:G:T	rs27643	5	87994702	8.1e-12	24	23
954	90	5:88093272:C:T	rs76003436	5	88093272	2.3e-08	24	22				954	90	5:88093272:C:T	rs76003436	5	88093272	2.3e-08	24	22
955	90	5:88095690:C:T	rs168645	5	88095690	4.2e-08	1	1				955	90	5:88095690:C:T	rs168645	5	88095690	4.2e-08	1	1
956	90	5:88102863:C:T	rs700592	5	88102863	3.6e-09	43	41				956	90	5:88102863:C:T	rs700592	5	88102863	3.6e-09	43	41
957	90	5:88125853:G:T	rs304151	5	88125853	9.4e-14	48	47				957	90	5:88125853:G:T	rs304151	5	88125853	9.4e-14	48	47
958	90	5:88170007:C:T	rs10061297	5	88170007	2.5e-10	20	17				958	90	5:88170007:C:T	rs10061297	5	88170007	2.5e-10	20	17
959	90	5:88409185:C:T	rs35981402	5	88409185	2.9e-08	2	2				959	90	5:88409185:C:T	rs35981402	5	88409185	2.9e-08	2	2
960	91	5:110566360:C:T	rs114378220	5	110566360	1.9e-10	3	3				960	91	5:110566360:C:T	rs114378220	5	110566360	1.9e-10	3	3
961	92	5:127418850:C:G	rs3812049	5	127418850	2.5e-09	27	27				961	92	5:127418850:C:G	rs3812049	5	127418850	2.5e-09	27	27
962	93	5:131755969:C:T	rs2285673	5	131755969	8.5e-12	40	40				962	93	5:131755969:C:T	rs2285673	5	131755969	8.5e-12	40	40
963	93	5:131790616:A:G	rs10066308	5	131790616	3e-10	10	10				963	93	5:131790616:A:G	rs10066308	5	131790616	3e-10	10	10
964	93	5:131808869:A:G	rs2548993	5	131808869	2.5e-13	38	37				964	93	5:131808869:A:G	rs2548993	5	131808869	2.5e-13	38	37
965	94	5:134432390:A:G	rs254574	5	134432390	2.1e-08	9	8				965	94	5:134432390:A:G	rs254574	5	134432390	2.1e-08	9	8
966	94	5:134453073:C:T	rs17659312	5	134453073	2.3e-08	22	21				966	94	5:134453073:C:T	rs17659312	5	134453073	2.3e-08	22	21
967	95	5:134722833:A:C	rs75925066	5	134722833	1.1e-10	2	2				967	95	5:134722833:A:C	rs75925066	5	134722833	1.1e-10	2	2
968	96	5:141418251:A:AT	rs11385613	5	141418251	1.8e-09	1	1				968	96	5:141418251:A:AT	rs11385613	5	141418251	1.8e-09	1	1
969	96	5:141438477:C:T	rs13153792	5	141438477	1.1e-09	4	4				969	96	5:141438477:C:T	rs13153792	5	141438477	1.1e-09	4	4
970	96	5:141442133:A:G	rs1438699	5	141442133	6e-10	3	3				970	96	5:141442133:A:G	rs1438699	5	141442133	6e-10	3	3
971	96	5:141446303:A:G	rs12654522	5	141446303	5.1e-13	12	11				971	96	5:141446303:A:G	rs12654522	5	141446303	5.1e-13	12	11
972	96	5:141462661:C:T	rs13187922	5	141462661	2.8e-08	9	6				972	96	5:141462661:C:T	rs13187922	5	141462661	2.8e-08	9	6
973	96	5:141467856:A:C	rs12655443	5	141467856	3.5e-12	69	66				973	96	5:141467856:A:C	rs12655443	5	141467856	3.5e-12	69	66
974	96	5:141538060:A:G	rs249680	5	141538060	8.9e-10	44	40				974	96	5:141538060:A:G	rs249680	5	141538060	8.9e-10	44	40
975	96	5:141538862:A:T	rs4912808	5	141538862	5e-09	24	23				975	96	5:141538862:A:T	rs4912808	5	141538862	5e-09	24	23
976	96	5:141539339:A:C	rs249677	5	141539339	2.7e-14	81	76				976	96	5:141539339:A:C	rs249677	5	141539339	2.7e-14	81	76
977	96	5:141548390:C:T	rs10074925	5	141548390	1.4e-09	23	22				977	96	5:141548390:C:T	rs10074925	5	141548390	1.4e-09	23	22
978	97	5:142717726:A:C	rs2398629	5	142717726	5.6e-11	44	37				978	97	5:142717726:A:C	rs2398629	5	142717726	5.6e-11	44	37
979	98	5:148199267:A:G	rs35283004	5	148199267	6.6e-14	11	8				979	98	5:148199267:A:G	rs35283004	5	148199267	6.6e-14	11	8
980	98	5:148200011:C:T	rs56330463	5	148200011	3.9e-27	30	30				980	98	5:148200011:C:T	rs56330463	5	148200011	3.9e-27	30	30
981	98	5:148207667:C:CCG	rs141761380	5	148207667	4.9e-09	3	3				981	98	5:148207667:C:CCG	rs141761380	5	148207667	4.9e-09	3	3
982	98	5:148213506:A:G	rs2116715	5	148213506	2.3e-14	1	1				982	98	5:148213506:A:G	rs2116715	5	148213506	2.3e-14	1	1
983	99	5:149432040:A:G	rs2116810	5	149432040	5.5e-11	19	19				983	99	5:149432040:A:G	rs2116810	5	149432040	5.5e-11	19	19
984	99	5:149439996:C:G	rs13176911	5	149439996	1.1e-08	38	37				984	99	5:149439996:C:G	rs13176911	5	149439996	1.1e-08	38	37
985	99	5:149443994:C:T	rs216141	5	149443994	4.5e-10	20	20				985	99	5:149443994:C:T	rs216141	5	149443994	4.5e-10	20	20
986	99	5:149445921:C:T	rs216146	5	149445921	8.4e-09	29	29				986	99	5:149445921:C:T	rs216146	5	149445921	8.4e-09	29	29
987	100	5:150467189:C:G	rs2233278	5	150467189	2.6e-08	10	10				987	100	5:150467189:C:G	rs2233278	5	150467189	2.6e-08	10	10
988	101	5:156944895:A:G	rs59327154	5	156944895	8.6e-09	18	17				988	101	5:156944895:A:G	rs59327154	5	156944895	8.6e-09	18	17
989	102	5:157901746:A:G	rs11135037	5	157901746	1.4e-12	15	15				989	102	5:157901746:A:G	rs11135037	5	157901746	1.4e-12	15	15
990	102	5:157928846:A:G	rs12233966	5	157928846	4.3e-09	1	1				990	102	5:157928846:A:G	rs12233966	5	157928846	4.3e-09	1	1
991	102	5:157945599:G:T	rs9313777	5	157945599	1.3e-15	40	39				991	102	5:157945599:G:T	rs9313777	5	157945599	1.3e-15	40	39
992	102	5:157967588:C:T	rs62384990	5	157967588	3e-09	25	23				992	102	5:157967588:C:T	rs62384990	5	157967588	3e-09	25	23
993	102	5:157996558:A:T	rs7708604	5	157996558	7.3e-14	22	21				993	102	5:157996558:A:T	rs7708604	5	157996558	7.3e-14	22	21
994	102	5:158031593:G:T	rs10054487	5	158031593	2.4e-14	4	4				994	102	5:158031593:G:T	rs10054487	5	158031593	2.4e-14	4	4
995	102	5:158044699:A:AT	rs5872563	5	158044699	1.2e-08	13	11				995	102	5:158044699:A:AT	rs5872563	5	158044699	1.2e-08	13	11
996	102	5:158439165:C:T	rs56356600	5	158439165	5.9e-11	88	78				996	102	5:158439165:C:T	rs56356600	5	158439165	5.9e-11	88	78
997	103	5:172000618:C:G	rs72848138	5	172000618	3.4e-09	25	23				997	103	5:172000618:C:G	rs72848138	5	172000618	3.4e-09	25	23
998	103	5:172023436:A:C	rs12108820	5	172023436	5.2e-09	14	9				998	103	5:172023436:A:C	rs12108820	5	172023436	5.2e-09	14	9
999	104	5:176555581:G:GA	rs5873567	5	176555581	6.3e-10	11	11				999	104	5:176555581:G:GA	rs5873567	5	176555581	6.3e-10	11	11
1000	104	5:176565095:A:AAAAC	rs139439683	5	176565095	7.4e-16	132	120				1000	104	5:176565095:A:AAAAC	rs139439683	5	176565095	7.4e-16	132	120
1001	104	5:176586900:A:T	rs34157521	5	176586900	1.8e-11	1	1				1001	104	5:176586900:A:T	rs34157521	5	176586900	1.8e-11	1	1
1002	104	5:176592911:C:CT	rs369800591	5	176592911	1e-12	3	3				1002	104	5:176592911:C:CT	rs369800591	5	176592911	1e-12	3	3
1003	104	5:176639217:T:TA	rs35159794	5	176639217	6.2e-14	27	24				1003	104	5:176639217:T:TA	rs35159794	5	176639217	6.2e-14	27	24
1004	104	5:176672979:A:T	rs4976641	5	176672979	3.6e-12	5	5				1004	104	5:176672979:A:T	rs4976641	5	176672979	3.6e-12	5	5
1005	104	5:176679798:C:T	rs6879055	5	176679798	4.2e-09	1	1				1005	104	5:176679798:C:T	rs6879055	5	176679798	4.2e-09	1	1
1006	104	5:176710547:C:G	rs28395268	5	176710547	4.1e-16	11	8				1006	104	5:176710547:C:G	rs28395268	5	176710547	4.1e-16	11	8
1007	104	5:176717119:A:G	rs62397239	5	176717119	2e-08	19	17				1007	104	5:176717119:A:G	rs62397239	5	176717119	2e-08	19	17
1008	104	5:176735187:G:T	rs10051822	5	176735187	1.7e-16	30	29				1008	104	5:176735187:G:T	rs10051822	5	176735187	1.7e-16	30	29
1009	104	5:176742506:C:T	rs12659737	5	176742506	4.5e-20	75	67				1009	104	5:176742506:C:T	rs12659737	5	176742506	4.5e-20	75	67
1010	105	5:178981366:C:T	rs62395249	5	178981366	2.9e-08	17	17				1010	105	5:178981366:C:T	rs62395249	5	178981366	2.9e-08	17	17
1011	105	5:178987556:T:TA	rs35636829	5	178987556	6.6e-09	1	1				1011	105	5:178987556:T:TA	rs35636829	5	178987556	6.6e-09	1	1
1012	105	5:179048449:G:T	rs4535419	5	179048449	2.6e-10	48	43				1012	105	5:179048449:G:T	rs4535419	5	179048449	2.6e-10	48	43
1013	105	5:179054922:C:CA	rs574977616	5	179054922	1.4e-09	19	16				1013	105	5:179054922:C:CA	rs574977616	5	179054922	1.4e-09	19	16
1014	105	5:179056097:C:G	rs74538410	5	179056097	9.1e-09	7	5				1014	105	5:179056097:C:G	rs74538410	5	179056097	9.1e-09	7	5
1015	105	5:179059272:C:G	rs11740867	5	179059272	6.7e-09	1	1				1015	105	5:179059272:C:G	rs11740867	5	179059272	6.7e-09	1	1
1016	106	6:12109388:A:AT	rs35549154	6	12109388	4.6e-08	2	2				1016	106	6:12109388:A:AT	rs35549154	6	12109388	4.6e-08	2	2
1017	106	6:12159699:C:T	rs3777755	6	12159699	1.2e-10	50	48				1017	106	6:12159699:C:T	rs3777755	6	12159699	1.2e-10	50	48
1018	107	6:13531393:A:T	rs2560767	6	13531393	3.2e-08	65	60				1018	107	6:13531393:A:T	rs2560767	6	13531393	3.2e-08	65	60
1019	108	6:14732040:A:AG	rs11417299	6	14732040	2.4e-15	48	45				1019	108	6:14732040:A:AG	rs11417299	6	14732040	2.4e-15	48	45
1020	109	6:24803080:C:T	rs13209580	6	24803080	9.9e-12	8	8				1020	109	6:24803080:C:T	rs13209580	6	24803080	9.9e-12	8	8
1021	109	6:24805627:G:T	rs12195807	6	24805627	1.7e-16	12	10				1021	109	6:24805627:G:T	rs12195807	6	24805627	1.7e-16	12	10
1022	109	6:24820052:A:C	rs6911302	6	24820052	3.1e-33	25	22				1022	109	6:24820052:A:C	rs6911302	6	24820052	3.1e-33	25	22
1023	109	6:24820554:C:T	rs9348649	6	24820554	3.2e-15	41	37				1023	109	6:24820554:C:T	rs9348649	6	24820554	3.2e-15	41	37
1024	109	6:24844729:A:C	rs9366586	6	24844729	1.9e-12	38	38				1024	109	6:24844729:A:C	rs9366586	6	24844729	1.9e-12	38	38
1025	109	6:24858537:A:C	rs9366587	6	24858537	4.5e-11	16	16				1025	109	6:24858537:A:C	rs9366587	6	24858537	4.5e-11	16	16
1026	110	6:25895085:A:G	rs182991550	6	25895085	3.1e-09	3	1				1026	110	6:25895085:A:G	rs182991550	6	25895085	3.1e-09	3	1
1027	110	6:26091336:C:T	rs2071303	6	26091336	1.5e-08	18	16				1027	110	6:26091336:C:T	rs2071303	6	26091336	1.5e-08	18	16
1028	110	6:26092170:G:T	rs2032451	6	26092170	3.4e-09	20	18				1028	110	6:26092170:G:T	rs2032451	6	26092170	3.4e-09	20	18
1029	110	6:26198064:A:ACT	rs78328533	6	26198064	1.6e-08	2	2				1029	110	6:26198064:A:ACT	rs78328533	6	26198064	1.6e-08	2	2
1030	110	6:26287616:G:T	rs534954485	6	26287616	5.5e-10	1	1				1030	110	6:26287616:G:T	rs534954485	6	26287616	5.5e-10	1	1
1031	110	6:26365702:C:CTG	rs529671152	6	26365702	1.1e-08	1	1				1031	110	6:26365702:C:CTG	rs529671152	6	26365702	1.1e-08	1	1
1032	110	6:26407081:C:T	rs12208447	6	26407081	7.8e-15	1	1				1032	110	6:26407081:C:T	rs12208447	6	26407081	7.8e-15	1	1
1033	110	6:26496578:A:T	rs9467772	6	26496578	5.5e-09	48	48				1033	110	6:26496578:A:T	rs9467772	6	26496578	5.5e-09	48	48
1034	110	6:26661295:C:T	rs12203693	6	26661295	1.7e-14	1	1				1034	110	6:26661295:C:T	rs12203693	6	26661295	1.7e-14	1	1
1035	110	6:27041239:C:T	rs533651180	6	27041239	2.5e-14	8	3				1035	110	6:27041239:C:T	rs533651180	6	27041239	2.5e-14	8	3
1036	110	6:27244225:C:G	rs12210403	6	27244225	5.1e-09	19	19				1036	110	6:27244225:C:G	rs12210403	6	27244225	5.1e-09	19	19
1037	110	6:27244231:C:CT	rs545331552	6	27244231	1.1e-08	14	13				1037	110	6:27244231:C:CT	rs545331552	6	27244231	1.1e-08	14	13
1038	110	6:27392099:C:T	rs189211732	6	27392099	2.6e-13	1	1				1038	110	6:27392099:C:T	rs189211732	6	27392099	2.6e-13	1	1
1039	110	6:27483965:A:T	rs116276131	6	27483965	2.6e-18	23	22				1039	110	6:27483965:A:T	rs116276131	6	27483965	2.6e-18	23	22
1040	110	6:27935499:G:T	rs571353831	6	27935499	4.8e-08	1	1				1040	110	6:27935499:G:T	rs571353831	6	27935499	4.8e-08	1	1
1041	110	6:28503357:A:G	rs413488	6	28503357	1e-19	33	32				1041	110	6:28503357:A:G	rs413488	6	28503357	1e-19	33	32
1042	110	6:28544692:C:CT	rs5875163	6	28544692	1.1e-09	15	15				1042	110	6:28544692:C:CT	rs5875163	6	28544692	1.1e-09	15	15
1043	110	6:28677144:C:T	rs12193659	6	28677144	9.1e-12	28	27				1043	110	6:28677144:C:T	rs12193659	6	28677144	9.1e-12	28	27
1044	110	6:29148405:A:C	rs114503016	6	29148405	2e-13	1	1				1044	110	6:29148405:A:C	rs114503016	6	29148405	2e-13	1	1
1045	110	6:29510630:C:G	rs362538	6	29510630	5.9e-11	7	7				1045	110	6:29510630:C:G	rs362538	6	29510630	5.9e-11	7	7
1046	110	6:29592532:A:C	rs112092209	6	29592532	2e-24	19	18				1046	110	6:29592532:A:C	rs112092209	6	29592532	2e-24	19	18
1047	110	6:29603135:A:AC	rs41283826	6	29603135	1.3e-11	2	2				1047	110	6:29603135:A:AC	rs41283826	6	29603135	1.3e-11	2	2
1048	110	6:29603512:A:G	rs111508444	6	29603512	3.6e-08	1	1				1048	110	6:29603512:A:G	rs111508444	6	29603512	3.6e-08	1	1
1049	110	6:29604683:C:T	rs3129081	6	29604683	1.3e-23	2	2				1049	110	6:29604683:C:T	rs3129081	6	29604683	1.3e-23	2	2
1050	110	6:29609951:A:G	rs1233372	6	29609951	2.8e-16	1	1				1050	110	6:29609951:A:G	rs1233372	6	29609951	2.8e-16	1	1
1051	110	6:29610435:C:T	rs3129077	6	29610435	3.2e-12	2	2				1051	110	6:29610435:C:T	rs3129077	6	29610435	3.2e-12	2	2
1052	110	6:29612837:C:CT	rs370501858	6	29612837	3.6e-16	1	1				1052	110	6:29612837:C:CT	rs370501858	6	29612837	3.6e-16	1	1
1053	111	6:33194717:C:T	rs9277946	6	33194717	5.8e-10	1	1				1053	111	6:33194717:C:T	rs9277946	6	33194717	5.8e-10	1	1
1054	112	6:35472895:A:G	rs7768844	6	35472895	4.4e-09	23	21				1054	112	6:35472895:A:G	rs7768844	6	35472895	4.4e-09	23	21
1055	112	6:35496861:A:G	rs57012493	6	35496861	1.4e-08	22	20				1055	112	6:35496861:A:G	rs57012493	6	35496861	1.4e-08	22	20
1056	112	6:35538006:C:G	rs148558396	6	35538006	1e-08	76	71				1056	112	6:35538006:C:G	rs148558396	6	35538006	1e-08	76	71
1057	112	6:35620550:C:T	rs6931118	6	35620550	4e-09	78	69				1057	112	6:35620550:C:T	rs6931118	6	35620550	4e-09	78	69
1058	112	6:35726491:C:CAAAAAA	rs36068862	6	35726491	9.1e-09	6	6				1058	112	6:35726491:C:CAAAAAA	rs36068862	6	35726491	9.1e-09	6	6
1059	113	6:41892809:G:T	rs10947996	6	41892809	2.6e-08	47	41				1059	113	6:41892809:G:T	rs10947996	6	41892809	2.6e-08	47	41
1060	113	6:41993688:A:G	rs12214723	6	41993688	2.9e-08	6	6				1060	113	6:41993688:A:G	rs12214723	6	41993688	2.9e-08	6	6
1061	113	6:42007403:C:T	rs67289879	6	42007403	7.1e-12	3	3				1061	113	6:42007403:C:T	rs67289879	6	42007403	7.1e-12	3	3
1062	113	6:42023618:A:ATAC	rs142602868	6	42023618	8.7e-13	29	28				1062	113	6:42023618:A:ATAC	rs142602868	6	42023618	8.7e-13	29	28
1063	113	6:42038449:C:T	rs73733094	6	42038449	2.1e-09	1	1				1063	113	6:42038449:C:T	rs73733094	6	42038449	2.1e-09	1	1
1064	113	6:42039572:A:G	rs7763360	6	42039572	1.6e-11	1	1				1064	113	6:42039572:A:G	rs7763360	6	42039572	1.6e-11	1	1
1065	113	6:42501162:C:G	rs11758943	6	42501162	1.5e-15	58	54				1065	113	6:42501162:C:G	rs11758943	6	42501162	1.5e-15	58	54
1066	113	6:42501534:C:T	rs62414581	6	42501534	7.7e-10	4	2				1066	113	6:42501534:C:T	rs62414581	6	42501534	7.7e-10	4	2
1067	113	6:42523068:A:AAGAG	rs113608927	6	42523068	2.9e-08	137	53				1067	113	6:42523068:A:AAGAG	rs113608927	6	42523068	2.9e-08	137	53
1068	113	6:42633368:A:G	rs16895923	6	42633368	3.2e-08	18	18				1068	113	6:42633368:A:G	rs16895923	6	42633368	3.2e-08	18	18
1069	114	6:82463376:C:T	rs915125	6	82463376	2.8e-09	3	2				1069	114	6:82463376:C:T	rs915125	6	82463376	2.8e-09	3	2
1070	114	6:82464216:G:T	rs9361858	6	82464216	2.6e-09	3	3				1070	114	6:82464216:G:T	rs9361858	6	82464216	2.6e-09	3	3
1071	115	6:87809402:C:T	rs981087	6	87809402	8.4e-13	21	19				1071	115	6:87809402:C:T	rs981087	6	87809402	8.4e-13	21	19
1072	115	6:87820581:A:AATTTATTT	rs368043525	6	87820581	2.5e-08	1	1				1072	115	6:87820581:A:AATTTATTT	rs368043525	6	87820581	2.5e-08	1	1
1073	115	6:87830992:A:AT	rs750540803	6	87830992	8.5e-09	3	1				1073	115	6:87830992:A:AT	rs750540803	6	87830992	8.5e-09	3	1
1074	115	6:87946124:A:T	rs11968184	6	87946124	3.3e-09	2	2				1074	115	6:87946124:A:T	rs11968184	6	87946124	3.3e-09	2	2
1075	115	6:87959754:A:AC	rs60486090	6	87959754	1.6e-09	106	101				1075	115	6:87959754:A:AC	rs60486090	6	87959754	1.6e-09	106	101
1076	115	6:87969737:C:T	rs3734187	6	87969737	4.6e-19	455	424				1076	115	6:87969737:C:T	rs3734187	6	87969737	4.6e-19	455	424
1077	115	6:87977345:G:T	rs201704987	6	87977345	1.8e-12	109	104				1077	115	6:87977345:G:T	rs201704987	6	87977345	1.8e-12	109	104
1078	115	6:87977775:C:T	rs9450645	6	87977775	1.9e-10	402	378				1078	115	6:87977775:C:T	rs9450645	6	87977775	1.9e-10	402	378
1079	115	6:87998222:G:T	rs60992482	6	87998222	1e-08	104	96				1079	115	6:87998222:G:T	rs60992482	6	87998222	1e-08	104	96
1080	115	6:88051052:C:T	rs397516	6	88051052	8.9e-12	147	142				1080	115	6:88051052:C:T	rs397516	6	88051052	8.9e-12	147	142
1081	115	6:88119239:C:CT	rs71554717	6	88119239	6.2e-14	6	6				1081	115	6:88119239:C:CT	rs71554717	6	88119239	6.2e-14	6	6
1082	115	6:88133315:A:G	rs6912958	6	88133315	2.2e-14	389	364				1082	115	6:88133315:A:G	rs6912958	6	88133315	2.2e-14	389	364
1083	115	6:88147094:G:GT	rs59385585	6	88147094	2.7e-10	79	78				1083	115	6:88147094:G:GT	rs59385585	6	88147094	2.7e-10	79	78
1084	115	6:88157669:T:TTTATTATTATTATTATTA	rs71554721	6	88157669	7.6e-14	1	1				1084	115	6:88157669:T:TTTATTATTATTATTATTA	rs71554721	6	88157669	7.6e-14	1	1
1085	115	6:88164561:A:T	rs551472764	6	88164561	2.1e-12	50	50				1085	115	6:88164561:A:T	rs551472764	6	88164561	2.1e-12	50	50
1086	115	6:88193852:C:G	rs2246057	6	88193852	2.4e-09	88	83				1086	115	6:88193852:C:G	rs2246057	6	88193852	2.4e-09	88	83
1087	115	6:88223019:A:ATT	rs371926223	6	88223019	1.1e-09	37	37				1087	115	6:88223019:A:ATT	rs371926223	6	88223019	1.1e-09	37	37
1088	115	6:88288676:C:CAAA	rs567903776	6	88288676	1e-09	1	1				1088	115	6:88288676:C:CAAA	rs567903776	6	88288676	1e-09	1	1
1089	115	6:88290309:C:CA	rs71018102	6	88290309	5.8e-10	121	113				1089	115	6:88290309:C:CA	rs71018102	6	88290309	5.8e-10	121	113
1090	116	6:91005743:G:T	rs6908626	6	91005743	5.2e-10	3	3				1090	116	6:91005743:G:T	rs6908626	6	91005743	5.2e-10	3	3
1091	117	6:106563272:A:G	rs58550282	6	106563272	3.4e-08	14	13				1091	117	6:106563272:A:G	rs58550282	6	106563272	3.4e-08	14	13
1092	118	6:107420110:C:G	rs966805	6	107420110	9.9e-11	1	1				1092	118	6:107420110:C:G	rs966805	6	107420110	9.9e-11	1	1
1093	118	6:107423520:G:T	rs11153044	6	107423520	1.2e-08	19	18				1093	118	6:107423520:G:T	rs11153044	6	107423520	1.2e-08	19	18
1094	118	6:107428628:C:CT	rs34112086	6	107428628	1.3e-09	1	1				1094	118	6:107428628:C:CT	rs34112086	6	107428628	1.3e-09	1	1
1095	118	6:107442431:C:T	rs12208103	6	107442431	2.5e-11	14	12				1095	118	6:107442431:C:T	rs12208103	6	107442431	2.5e-11	14	12
1096	119	6:108031471:A:G	rs2748441	6	108031471	4.4e-08	1	1				1096	119	6:108031471:A:G	rs2748441	6	108031471	4.4e-08	1	1
1097	119	6:108039018:A:G	rs6941160	6	108039018	7.4e-09	41	8				1097	119	6:108039018:A:G	rs6941160	6	108039018	7.4e-09	41	8
1098	119	6:108042213:A:G	rs846977	6	108042213	3.3e-09	15	15				1098	119	6:108042213:A:G	rs846977	6	108042213	3.3e-09	15	15
1099	119	6:108047455:C:G	rs4946853	6	108047455	2.5e-09	1	1				1099	119	6:108047455:C:G	rs4946853	6	108047455	2.5e-09	1	1
1100	119	6:108053978:A:T	rs6568491	6	108053978	1.6e-21	7	5				1100	119	6:108053978:A:T	rs6568491	6	108053978	1.6e-21	7	5
1101	119	6:108086370:G:T	rs7772132	6	108086370	1.6e-12	1	1				1101	119	6:108086370:G:T	rs7772132	6	108086370	1.6e-12	1	1
1102	119	6:108094827:C:T	rs2883360	6	108094827	1.3e-17	58	55				1102	119	6:108094827:C:T	rs2883360	6	108094827	1.3e-17	58	55
1103	119	6:108102165:G:GT	rs531311260	6	108102165	3.4e-12	46	40				1103	119	6:108102165:G:GT	rs531311260	6	108102165	3.4e-12	46	40
1104	119	6:108153445:A:G	rs7754063	6	108153445	2.1e-08	43	37				1104	119	6:108153445:A:G	rs7754063	6	108153445	2.1e-08	43	37
1105	120	6:109521048:A:AG	rs34610161	6	109521048	2.4e-14	139	134				1105	120	6:109521048:A:AG	rs34610161	6	109521048	2.4e-14	139	134
1106	120	6:109570028:A:G	rs9386776	6	109570028	1e-08	20	19				1106	120	6:109570028:A:G	rs9386776	6	109570028	1e-08	20	19
1107	120	6:109576135:C:T	rs4548045	6	109576135	4.8e-10	123	114				1107	120	6:109576135:C:T	rs4548045	6	109576135	4.8e-10	123	114
1108	120	6:109584410:A:G	rs9386780	6	109584410	3.6e-19	176	169				1108	120	6:109584410:A:G	rs9386780	6	109584410	3.6e-19	176	169
1109	120	6:109585298:A:G	rs2884010	6	109585298	4.3e-08	35	35				1109	120	6:109585298:A:G	rs2884010	6	109585298	4.3e-08	35	35
1110	120	6:109588619:C:CA	rs368561239	6	109588619	1.1e-14	1	1				1110	120	6:109588619:C:CA	rs368561239	6	109588619	1.1e-14	1	1
1111	120	6:109596552:C:T	rs72940976	6	109596552	3e-08	1	1				1111	120	6:109596552:C:T	rs72940976	6	109596552	3e-08	1	1
1112	120	6:109618389:C:T	rs28360564	6	109618389	1.4e-10	39	38				1112	120	6:109618389:C:T	rs28360564	6	109618389	1.4e-10	39	38
1113	120	6:109625879:A:G	rs1546723	6	109625879	1.1e-24	175	169				1113	120	6:109625879:A:G	rs1546723	6	109625879	1.1e-24	175	169
1114	120	6:109640942:A:C	rs12527575	6	109640942	2.7e-11	43	40				1114	120	6:109640942:A:C	rs12527575	6	109640942	2.7e-11	43	40
1115	120	6:109654687:A:T	rs9386800	6	109654687	2.2e-10	176	168				1115	120	6:109654687:A:T	rs9386800	6	109654687	2.2e-10	176	168
1116	120	6:109672736:A:G	rs13203252	6	109672736	6.3e-20	301	288				1116	120	6:109672736:A:G	rs13203252	6	109672736	6.3e-20	301	288
1117	120	6:109684598:A:AT	rs113250338	6	109684598	1e-11	271	257				1117	120	6:109684598:A:AT	rs113250338	6	109684598	1e-11	271	257
1118	120	6:109698306:C:T	rs9480942	6	109698306	1.3e-12	118	107				1118	120	6:109698306:C:T	rs9480942	6	109698306	1.3e-12	118	107
1119	120	6:109740101:C:T	rs17534632	6	109740101	9.6e-13	18	18				1119	120	6:109740101:C:T	rs17534632	6	109740101	9.6e-13	18	18
1120	120	6:109861281:C:T	rs6920292	6	109861281	1.9e-09	123	113				1120	120	6:109861281:C:T	rs6920292	6	109861281	1.9e-09	123	113
1121	120	6:109872973:C:CA	rs540143852	6	109872973	2.2e-08	208	2				1121	120	6:109872973:C:CA	rs540143852	6	109872973	2.2e-08	208	2
1122	120	6:109882991:G:T	rs12216333	6	109882991	7.9e-09	120	111				1122	120	6:109882991:G:T	rs12216333	6	109882991	7.9e-09	120	111
1123	120	6:109982728:C:T	rs731878	6	109982728	3.7e-14	4	4				1123	120	6:109982728:C:T	rs731878	6	109982728	3.7e-14	4	4
1124	120	6:110048489:C:CT	rs11459279	6	110048489	1.5e-08	1	1				1124	120	6:110048489:C:CT	rs11459279	6	110048489	1.5e-08	1	1
1125	120	6:110099501:T:TA	rs535690592	6	110099501	4.8e-09	19	17				1125	120	6:110099501:T:TA	rs535690592	6	110099501	4.8e-09	19	17
1126	120	6:110102628:A:G	rs11153219	6	110102628	7.2e-09	1	1				1126	120	6:110102628:A:G	rs11153219	6	110102628	7.2e-09	1	1
1127	121	6:135487502:C:G	rs9402691	6	135487502	2.4e-08	51	43				1127	121	6:135487502:C:G	rs9402691	6	135487502	2.4e-08	51	43
1128	121	6:135529219:A:AT	rs562573028	6	135529219	2.4e-11	21	20				1128	121	6:135529219:A:AT	rs562573028	6	135529219	2.4e-11	21	20
1129	122	6:137082948:A:G	rs6924387	6	137082948	3.7e-08	181	175				1129	122	6:137082948:A:G	rs6924387	6	137082948	3.7e-08	181	175
1130	123	6:137973832:C:T	rs928722	6	137973832	4.9e-09	9	9				1130	123	6:137973832:C:T	rs928722	6	137973832	4.9e-09	9	9
1131	123	6:137996134:A:G	rs651973	6	137996134	9.3e-11	73	70				1131	123	6:137996134:A:G	rs651973	6	137996134	9.3e-11	73	70
1132	123	6:138000487:C:CA	rs747010145	6	138000487	2.6e-10	1	1				1132	123	6:138000487:C:CA	rs747010145	6	138000487	2.6e-10	1	1
1133	123	6:138002061:A:G	rs77027760	6	138002061	6.5e-10	5	5				1133	123	6:138002061:A:G	rs77027760	6	138002061	6.5e-10	5	5
1134	124	6:144357756:A:C	rs35096174	6	144357756	5.9e-09	2	2				1134	124	6:144357756:A:C	rs35096174	6	144357756	5.9e-09	2	2
1135	124	6:144385777:C:T	rs149110519	6	144385777	1.5e-14	5	5				1135	124	6:144385777:C:T	rs149110519	6	144385777	1.5e-14	5	5
1136	125	6:147684318:C:T	rs9403852	6	147684318	1.2e-09	115	104				1136	125	6:147684318:C:T	rs9403852	6	147684318	1.2e-09	115	104
1137	126	6:167511766:A:G	rs150110	6	167511766	2.2e-09	1	1				1137	126	6:167511766:A:G	rs150110	6	167511766	2.2e-09	1	1
1138	127	7:964180:C:T	rs13230191	7	964180	1.6e-08	7	6				1138	127	7:964180:C:T	rs13230191	7	964180	1.6e-08	7	6
1139	127	7:970035:C:T	rs10480059	7	970035	1.1e-08	3	3				1139	127	7:970035:C:T	rs10480059	7	970035	1.1e-08	3	3
1140	127	7:971124:A:G	rs6956301	7	971124	3.6e-09	4	4				1140	127	7:971124:A:G	rs6956301	7	971124	3.6e-09	4	4
1141	127	7:985996:A:G	rs7811597	7	985996	2e-08	4	4				1141	127	7:985996:A:G	rs7811597	7	985996	2e-08	4	4
1142	128	7:3157702:A:G	rs6955702	7	3157702	5.5e-10	4	4				1142	128	7:3157702:A:G	rs6955702	7	3157702	5.5e-10	4	4
1143	129	7:6373680:C:T	rs9771475	7	6373680	1.2e-08	4	4				1143	129	7:6373680:C:T	rs9771475	7	6373680	1.2e-08	4	4
1144	129	7:6380774:C:CA	rs199600967	7	6380774	1.3e-09	35	32				1144	129	7:6380774:C:CA	rs199600967	7	6380774	1.3e-09	35	32
1145	129	7:6387514:T:TTTATTA	rs376869408	7	6387514	9.1e-13	43	41				1145	129	7:6387514:T:TTTATTA	rs376869408	7	6387514	9.1e-13	43	41
1146	129	7:6402711:C:CA	rs71539925	7	6402711	2.2e-09	23	21				1146	129	7:6402711:C:CA	rs71539925	7	6402711	2.2e-09	23	21
1147	129	7:6408869:C:CA	rs57400051	7	6408869	5.7e-10	1	1				1147	129	7:6408869:C:CA	rs57400051	7	6408869	5.7e-10	1	1
1148	129	7:6439448:A:T	rs836548	7	6439448	4.7e-11	77	75				1148	129	7:6439448:A:T	rs836548	7	6439448	4.7e-11	77	75
1149	129	7:6443839:C:T	rs4720672	7	6443839	1e-09	1	1				1149	129	7:6443839:C:T	rs4720672	7	6443839	1e-09	1	1
1150	129	7:6456091:C:T	rs13235365	7	6456091	1.8e-14	71	69				1150	129	7:6456091:C:T	rs13235365	7	6456091	1.8e-14	71	69
1151	129	7:6485196:C:T	rs12702510	7	6485196	9.1e-13	59	56				1151	129	7:6485196:C:T	rs12702510	7	6485196	9.1e-13	59	56
1152	129	7:6489239:A:T	rs6943272	7	6489239	2.4e-09	1	1				1152	129	7:6489239:A:T	rs6943272	7	6489239	2.4e-09	1	1
1153	129	7:6489996:C:T	rs7781877	7	6489996	5.1e-09	7	7				1153	129	7:6489996:C:T	rs7781877	7	6489996	5.1e-09	7	7
1154	129	7:6492779:C:G	rs7809287	7	6492779	6e-12	3	3				1154	129	7:6492779:C:G	rs7809287	7	6492779	6e-12	3	3
1155	129	7:6496191:G:T	rs68113083	7	6496191	3.8e-10	2	2				1155	129	7:6496191:G:T	rs68113083	7	6496191	3.8e-10	2	2
1156	129	7:6500633:A:G	rs73057394	7	6500633	5.9e-18	3	3				1156	129	7:6500633:A:G	rs73057394	7	6500633	5.9e-18	3	3
1157	129	7:6502367:C:T	rs6796	7	6502367	1.6e-41	12	12				1157	129	7:6502367:C:T	rs6796	7	6502367	1.6e-41	12	12
1158	129	7:6503518:A:T	rs58074950	7	6503518	2.1e-11	36	36				1158	129	7:6503518:A:T	rs58074950	7	6503518	2.1e-11	36	36
1159	129	7:6520676:C:T	rs6964421	7	6520676	4.9e-13	5	5				1159	129	7:6520676:C:T	rs6964421	7	6520676	4.9e-13	5	5
1160	129	7:6527642:C:T	rs2049342	7	6527642	8.8e-31	16	16				1160	129	7:6527642:C:T	rs2049342	7	6527642	8.8e-31	16	16
1161	129	7:6545619:C:T	rs11980487	7	6545619	4e-25	6	6				1161	129	7:6545619:C:T	rs11980487	7	6545619	4e-25	6	6
1162	129	7:6546891:C:T	rs62441272	7	6546891	9.3e-15	3	3				1162	129	7:6546891:C:T	rs62441272	7	6546891	9.3e-15	3	3
1163	129	7:6550403:A:G	rs34411495	7	6550403	2.9e-08	7	7				1163	129	7:6550403:A:G	rs34411495	7	6550403	2.9e-08	7	7
1164	129	7:6551047:A:G	rs12666051	7	6551047	2.3e-13	1	1				1164	129	7:6551047:A:G	rs12666051	7	6551047	2.3e-13	1	1
1165	129	7:6645281:C:T	rs4724827	7	6645281	8.3e-11	46	44				1165	129	7:6645281:C:T	rs4724827	7	6645281	8.3e-11	46	44
1166	130	7:8018180:A:G	rs7804306	7	8018180	1.9e-10	78	72				1166	130	7:8018180:A:G	rs7804306	7	8018180	1.9e-10	78	72
1167	131	7:22715091:C:T	rs6976090	7	22715091	2.5e-10	5	5				1167	131	7:22715091:C:T	rs6976090	7	22715091	2.5e-10	5	5
1168	131	7:22719409:C:G	rs17302823	7	22719409	1.1e-08	31	31				1168	131	7:22719409:C:G	rs17302823	7	22719409	1.1e-08	31	31
1169	131	7:22725522:A:T	rs11763992	7	22725522	9.9e-10	21	21				1169	131	7:22725522:A:T	rs11763992	7	22725522	9.9e-10	21	21
1170	132	7:26810146:C:T	rs55959127	7	26810146	6.6e-10	175	170				1170	132	7:26810146:C:T	rs55959127	7	26810146	6.6e-10	175	170
1171	132	7:26891100:C:T	rs2030135	7	26891100	4.6e-08	223	210				1171	132	7:26891100:C:T	rs2030135	7	26891100	4.6e-08	223	210
1172	132	7:27162535:C:G	rs3213847	7	27162535	1.1e-12	5	5				1172	132	7:27162535:C:G	rs3213847	7	27162535	1.1e-12	5	5
1173	132	7:27196434:A:G	rs71539503	7	27196434	4e-08	6	6				1173	132	7:27196434:A:G	rs71539503	7	27196434	4e-08	6	6
1174	133	7:28051642:A:G	rs17623849	7	28051642	2.9e-08	2	2				1174	133	7:28051642:A:G	rs17623849	7	28051642	2.9e-08	2	2
1175	133	7:28128264:A:G	rs13234714	7	28128264	2.4e-15	2	2				1175	133	7:28128264:A:G	rs13234714	7	28128264	2.4e-15	2	2
1176	133	7:28138639:G:T	rs6958010	7	28138639	1.4e-11	5	3				1176	133	7:28138639:G:T	rs6958010	7	28138639	1.4e-11	5	3
1177	133	7:28141220:C:T	rs76713317	7	28141220	1.1e-17	8	7				1177	133	7:28141220:C:T	rs76713317	7	28141220	1.1e-17	8	7
1178	133	7:28154384:C:T	rs7786444	7	28154384	5.2e-20	26	24				1178	133	7:28154384:C:T	rs7786444	7	28154384	5.2e-20	26	24
1179	133	7:28156606:C:G	rs4722758	7	28156606	2.6e-24	23	21				1179	133	7:28156606:C:G	rs4722758	7	28156606	2.6e-24	23	21
1180	133	7:28161691:A:G	rs62449929	7	28161691	1.4e-11	1	1				1180	133	7:28161691:A:G	rs62449929	7	28161691	1.4e-11	1	1
1181	133	7:28164765:C:CT	rs35830575	7	28164765	7.7e-12	1	1				1181	133	7:28164765:C:CT	rs35830575	7	28164765	7.7e-12	1	1
1182	133	7:28167391:A:T	rs10254284	7	28167391	3.9e-23	27	25				1182	133	7:28167391:A:T	rs10254284	7	28167391	3.9e-23	27	25
1183	133	7:28189411:C:T	rs1635852	7	28189411	9e-17	19	17				1183	133	7:28189411:C:T	rs1635852	7	28189411	9e-17	19	17
1184	133	7:28189549:G:T	rs1635853	7	28189549	1.5e-09	9	3				1184	133	7:28189549:G:T	rs1635853	7	28189549	1.5e-09	9	3
1185	133	7:28205747:A:AT	rs200331915	7	28205747	7.3e-19	28	25				1185	133	7:28205747:A:AT	rs200331915	7	28205747	7.3e-19	28	25
1186	133	7:28214614:A:C	rs10226758	7	28214614	1.2e-11	12	1				1186	133	7:28214614:A:C	rs10226758	7	28214614	1.2e-11	12	1
1187	133	7:28219812:A:G	rs849333	7	28219812	6e-15	6	6				1187	133	7:28219812:A:G	rs849333	7	28219812	6e-15	6	6
1188	133	7:28247511:T:TA	rs11448038	7	28247511	3.7e-12	1	1				1188	133	7:28247511:T:TA	rs11448038	7	28247511	3.7e-12	1	1
1189	133	7:28261344:C:T	rs478266	7	28261344	4.2e-08	1	1				1189	133	7:28261344:C:T	rs478266	7	28261344	4.2e-08	1	1
1190	133	7:28267663:A:G	rs537764	7	28267663	1.9e-31	3	3				1190	133	7:28267663:A:G	rs537764	7	28267663	1.9e-31	3	3
1191	133	7:28269948:A:T	rs12537724	7	28269948	2e-20	14	14				1191	133	7:28269948:A:T	rs12537724	7	28269948	2e-20	14	14
1192	133	7:28270710:C:CA	rs35030870	7	28270710	9.9e-20	1	1				1192	133	7:28270710:C:CA	rs35030870	7	28270710	9.9e-20	1	1
1193	133	7:28273072:C:G	rs849326	7	28273072	3.8e-17	31	28				1193	133	7:28273072:C:G	rs849326	7	28273072	3.8e-17	31	28
1194	133	7:28276895:A:C	rs122362	7	28276895	1.9e-12	1	1				1194	133	7:28276895:A:C	rs122362	7	28276895	1.9e-12	1	1
1195	133	7:28277107:C:G	rs2158799	7	28277107	5.9e-61	21	21				1195	133	7:28277107:C:G	rs2158799	7	28277107	5.9e-61	21	21
1196	133	7:28287963:C:T	rs73078527	7	28287963	1.2e-08	2	2				1196	133	7:28287963:C:T	rs73078527	7	28287963	1.2e-08	2	2
1197	133	7:28288539:C:T	rs1513269	7	28288539	1e-35	14	13				1197	133	7:28288539:C:T	rs1513269	7	28288539	1e-35	14	13
1198	133	7:28290151:A:C	rs62449561	7	28290151	2.9e-14	11	9				1198	133	7:28290151:A:C	rs62449561	7	28290151	2.9e-14	11	9
1199	133	7:28292398:C:CCTCAAGGAGCCT	rs111231652	7	28292398	6.2e-37	22	22				1199	133	7:28292398:C:CCTCAAGGAGCCT	rs111231652	7	28292398	6.2e-37	22	22
1200	133	7:28295027:C:G	rs148501270	7	28295027	2.3e-09	2	2				1200	133	7:28295027:C:G	rs148501270	7	28295027	2.3e-09	2	2
1201	133	7:28295320:G:T	rs13312232	7	28295320	3.4e-18	2	2				1201	133	7:28295320:G:T	rs13312232	7	28295320	3.4e-18	2	2
1202	133	7:28298127:A:T	rs177453	7	28298127	3e-17	7	5				1202	133	7:28298127:A:T	rs177453	7	28298127	3e-17	7	5
1203	133	7:28305872:A:G	rs77166288	7	28305872	4.3e-13	4	2				1203	133	7:28305872:A:G	rs77166288	7	28305872	4.3e-13	4	2
1204	133	7:28309468:G:T	rs4719930	7	28309468	1.2e-18	1	1				1204	133	7:28309468:G:T	rs4719930	7	28309468	1.2e-18	1	1
1205	133	7:28312629:A:G	rs55833773	7	28312629	1.3e-09	17	17				1205	133	7:28312629:A:G	rs55833773	7	28312629	1.3e-09	17	17
1206	133	7:28327143:A:G	rs177499	7	28327143	1e-10	28	26				1206	133	7:28327143:A:G	rs177499	7	28327143	1e-10	28	26
1207	133	7:28332358:A:G	rs177504	7	28332358	1.9e-10	3	3				1207	133	7:28332358:A:G	rs177504	7	28332358	1.9e-10	3	3
1208	134	7:28714427:C:T	rs41344	7	28714427	1.7e-21	2	2				1208	134	7:28714427:C:T	rs41344	7	28714427	1.7e-21	2	2
1209	134	7:28714559:C:G	rs7791625	7	28714559	2.5e-22	3	3				1209	134	7:28714559:C:G	rs7791625	7	28714559	2.5e-22	3	3
1210	134	7:28715056:A:G	rs16874653	7	28715056	1.8e-21	4	4				1210	134	7:28715056:A:G	rs16874653	7	28715056	1.8e-21	4	4
1211	134	7:28716778:A:G	rs6979374	7	28716778	4.5e-47	5	5				1211	134	7:28716778:A:G	rs6979374	7	28716778	4.5e-47	5	5
1212	134	7:28719253:C:T	rs9969149	7	28719253	5.1e-09	1	1				1212	134	7:28719253:C:T	rs9969149	7	28719253	5.1e-09	1	1
1213	134	7:28719777:C:G	rs60171273	7	28719777	2e-10	4	3				1213	134	7:28719777:C:G	rs60171273	7	28719777	2e-10	4	3
1214	134	7:28723407:A:G	rs886816	7	28723407	1.9e-26	1	1				1214	134	7:28723407:A:G	rs886816	7	28723407	1.9e-26	1	1
1215	134	7:28723826:A:G	rs73083763	7	28723826	2.8e-11	4	4				1215	134	7:28723826:A:G	rs73083763	7	28723826	2.8e-11	4	4
1216	134	7:28724359:G:GA	rs5883162	7	28724359	5.7e-33	4	4				1216	134	7:28724359:G:GA	rs5883162	7	28724359	5.7e-33	4	4
1217	134	7:28724374:G:T	rs56388170	7	28724374	2e-71	1	1				1217	134	7:28724374:G:T	rs56388170	7	28724374	2e-71	1	1
1218	134	7:28724491:C:T	rs10238435	7	28724491	2.3e-18	1	1				1218	134	7:28724491:C:T	rs10238435	7	28724491	2.3e-18	1	1
1219	134	7:28726097:G:GA	rs5883163	7	28726097	1.1e-11	1	1				1219	134	7:28726097:G:GA	rs5883163	7	28726097	1.1e-11	1	1
1220	134	7:28727156:A:G	rs41349	7	28727156	7.5e-13	1	1				1220	134	7:28727156:A:G	rs41349	7	28727156	7.5e-13	1	1
1221	134	7:28734632:A:G	rs35384827	7	28734632	8.7e-09	9	8				1221	134	7:28734632:A:G	rs35384827	7	28734632	8.7e-09	9	8
1222	134	7:28772460:G:GT	rs555835176	7	28772460	1.1e-14	1	1				1222	134	7:28772460:G:GT	rs555835176	7	28772460	1.1e-14	1	1
1223	134	7:28773597:G:T	rs10230283	7	28773597	6.4e-20	6	6				1223	134	7:28773597:G:T	rs10230283	7	28773597	6.4e-20	6	6
1224	134	7:28773734:A:C	rs34985001	7	28773734	1.1e-26	14	13				1224	134	7:28773734:A:C	rs34985001	7	28773734	1.1e-26	14	13
1225	134	7:28775343:A:T	rs6462102	7	28775343	2.4e-13	4	4				1225	134	7:28775343:A:T	rs6462102	7	28775343	2.4e-13	4	4
1226	134	7:28780350:A:G	rs73077845	7	28780350	1.3e-11	5	5				1226	134	7:28780350:A:G	rs73077845	7	28780350	1.3e-11	5	5
1227	134	7:28794282:A:G	rs7799415	7	28794282	1.5e-17	2	2				1227	134	7:28794282:A:G	rs7799415	7	28794282	1.5e-17	2	2
1228	134	7:28794909:A:G	rs17730214	7	28794909	1.4e-15	2	2				1228	134	7:28794909:A:G	rs17730214	7	28794909	1.4e-15	2	2
1229	134	7:28798214:A:C	rs2237353	7	28798214	1.4e-09	14	14				1229	134	7:28798214:A:C	rs2237353	7	28798214	1.4e-09	14	14
1230	134	7:28814753:G:T	rs2299113	7	28814753	2.6e-11	24	24				1230	134	7:28814753:G:T	rs2299113	7	28814753	2.6e-11	24	24
1231	134	7:28815969:A:G	rs7795839	7	28815969	1.4e-08	11	11				1231	134	7:28815969:A:G	rs7795839	7	28815969	1.4e-08	11	11
1232	134	7:28823692:A:G	rs6977136	7	28823692	1.5e-22	8	7				1232	134	7:28823692:A:G	rs6977136	7	28823692	1.5e-22	8	7
1233	134	7:28872147:C:T	rs59242931	7	28872147	2.3e-17	40	38				1233	134	7:28872147:C:T	rs59242931	7	28872147	2.3e-17	40	38
1234	134	7:28886961:G:GC	rs779188157	7	28886961	1e-08	1	1				1234	134	7:28886961:G:GC	rs779188157	7	28886961	1e-08	1	1
1235	134	7:28889403:A:C	rs10264895	7	28889403	3.1e-16	6	6				1235	134	7:28889403:A:C	rs10264895	7	28889403	3.1e-16	6	6
1236	135	7:50223539:A:G	rs73122995	7	50223539	5.9e-09	18	18				1236	135	7:50223539:A:G	rs73122995	7	50223539	5.9e-09	18	18
1237	135	7:50284557:A:G	rs76641566	7	50284557	1e-11	5	5				1237	135	7:50284557:A:G	rs76641566	7	50284557	1e-11	5	5
1238	135	7:50370254:C:T	rs149007767	7	50370254	2.1e-18	6	6				1238	135	7:50370254:C:T	rs149007767	7	50370254	2.1e-18	6	6
1239	135	7:50410835:T:TCTTC	rs141941851	7	50410835	2e-09	8	8				1239	135	7:50410835:T:TCTTC	rs141941851	7	50410835	2e-09	8	8
1240	135	7:50417632:A:G	rs62447197	7	50417632	5.5e-09	6	6				1240	135	7:50417632:A:G	rs62447197	7	50417632	5.5e-09	6	6
1241	135	7:50474973:C:T	rs80309567	7	50474973	2.2e-13	24	23				1241	135	7:50474973:C:T	rs80309567	7	50474973	2.2e-13	24	23
1242	136	7:56291088:A:G	rs118037742	7	56291088	2.8e-08	15	15				1242	136	7:56291088:A:G	rs118037742	7	56291088	2.8e-08	15	15
1243	137	7:92184464:G:T	rs150839289	7	92184464	1.6e-12	2	2				1243	137	7:92184464:G:T	rs150839289	7	92184464	1.6e-12	2	2
1244	137	7:92218899:A:C	rs74927662	7	92218899	2.7e-08	27	26				1244	137	7:92218899:A:C	rs74927662	7	92218899	2.7e-08	27	26
1245	137	7:92223957:C:T	rs4729046	7	92223957	6.6e-14	6	5				1245	137	7:92223957:C:T	rs4729046	7	92223957	6.6e-14	6	5
1246	137	7:92230162:C:T	rs740047	7	92230162	1.7e-09	5	5				1246	137	7:92230162:C:T	rs740047	7	92230162	1.7e-09	5	5
1247	137	7:92235951:A:AT	rs5885811	7	92235951	3.3e-15	1	1				1247	137	7:92235951:A:AT	rs5885811	7	92235951	3.3e-15	1	1
1248	137	7:92237533:A:T	rs42033	7	92237533	4.7e-18	17	16				1248	137	7:92237533:A:T	rs42033	7	92237533	4.7e-18	17	16
1249	137	7:92243672:A:G	rs42377	7	92243672	1.1e-13	42	39				1249	137	7:92243672:A:G	rs42377	7	92243672	1.1e-13	42	39
1250	137	7:92300568:C:T	rs3731332	7	92300568	3e-20	2	2				1250	137	7:92300568:C:T	rs3731332	7	92300568	3e-20	2	2
1251	137	7:92333289:C:T	rs541963590	7	92333289	1.1e-10	9	3				1251	137	7:92333289:C:T	rs541963590	7	92333289	1.1e-10	9	3
1252	137	7:92342106:A:G	rs190363527	7	92342106	2.4e-08	3	3				1252	137	7:92342106:A:G	rs190363527	7	92342106	2.4e-08	3	3
1253	137	7:92351780:A:G	rs144627701	7	92351780	6.7e-12	2	2				1253	137	7:92351780:A:G	rs144627701	7	92351780	6.7e-12	2	2
1254	137	7:92368353:A:G	rs17696150	7	92368353	5.8e-16	24	24				1254	137	7:92368353:A:G	rs17696150	7	92368353	5.8e-16	24	24
1255	137	7:92374091:C:T	rs73232041	7	92374091	2.4e-13	2	2				1255	137	7:92374091:C:T	rs73232041	7	92374091	2.4e-13	2	2
1256	137	7:92407405:G:GA	rs111812139	7	92407405	5e-17	1	1				1256	137	7:92407405:G:GA	rs111812139	7	92407405	5e-17	1	1
1257	137	7:92408370:C:T	rs445	7	92408370	2.8e-37	1	1				1257	137	7:92408370:C:T	rs445	7	92408370	2.8e-37	1	1
1258	137	7:92415927:C:CTG	rs557928459	7	92415927	3.5e-12	2	2				1258	137	7:92415927:C:CTG	rs557928459	7	92415927	3.5e-12	2	2
1259	137	7:92415947:A:G	rs563084413	7	92415947	2.7e-17	1	1				1259	137	7:92415947:A:G	rs563084413	7	92415947	2.7e-17	1	1
1260	137	7:92423505:C:T	rs1005346	7	92423505	5.8e-12	1	1				1260	137	7:92423505:C:T	rs1005346	7	92423505	5.8e-12	1	1
1261	137	7:92461100:C:T	rs3731265	7	92461100	4.9e-08	3	3				1261	137	7:92461100:C:T	rs3731265	7	92461100	4.9e-08	3	3
1262	137	7:92644412:C:T	rs117562925	7	92644412	4.5e-08	3	3				1262	137	7:92644412:C:T	rs117562925	7	92644412	4.5e-08	3	3
1263	138	7:97789351:A:G	rs6958572	7	97789351	1.9e-08	67	63				1263	138	7:97789351:A:G	rs6958572	7	97789351	1.9e-08	67	63
1264	138	7:97849648:C:T	rs12533016	7	97849648	3.6e-08	72	65				1264	138	7:97849648:C:T	rs12533016	7	97849648	3.6e-08	72	65
1265	138	7:97910637:C:G	rs12113294	7	97910637	4.9e-09	7	5				1265	138	7:97910637:C:G	rs12113294	7	97910637	4.9e-09	7	5
1266	138	7:97930787:G:GTATATA	rs140265934	7	97930787	4.2e-08	164	160				1266	138	7:97930787:G:GTATATA	rs140265934	7	97930787	4.2e-08	164	160
1267	138	7:97933867:A:T	rs7785612	7	97933867	3.2e-14	267	251				1267	138	7:97933867:A:T	rs7785612	7	97933867	3.2e-14	267	251
1268	138	7:97934177:A:AT	rs371126588	7	97934177	4e-10	1	1				1268	138	7:97934177:A:AT	rs371126588	7	97934177	4e-10	1	1
1269	138	7:97944934:A:T	rs11385557	7	97944934	2.2e-10	2	2				1269	138	7:97944934:A:T	rs11385557	7	97944934	2.2e-10	2	2
1270	138	7:97977670:A:G	rs4727392	7	97977670	1.4e-09	7	7				1270	138	7:97977670:A:G	rs4727392	7	97977670	1.4e-09	7	7
1271	138	7:98033950:C:T	rs1986184	7	98033950	7.1e-10	50	45				1271	138	7:98033950:C:T	rs1986184	7	98033950	7.1e-10	50	45
1272	139	7:98948904:C:T	rs10232076	7	98948904	1.7e-10	40	35				1272	139	7:98948904:C:T	rs10232076	7	98948904	1.7e-10	40	35
1273	139	7:98965615:A:G	rs143524414	7	98965615	1.8e-09	1	1				1273	139	7:98965615:A:G	rs143524414	7	98965615	1.8e-09	1	1
1274	139	7:99033568:A:T	rs151336377	7	99033568	1.4e-11	146	130				1274	139	7:99033568:A:T	rs151336377	7	99033568	1.4e-11	146	130
1275	139	7:99052428:C:T	rs3779354	7	99052428	4.5e-13	142	138				1275	139	7:99052428:C:T	rs3779354	7	99052428	4.5e-13	142	138
1276	139	7:99181839:A:G	rs6961634	7	99181839	9.7e-10	82	58				1276	139	7:99181839:A:G	rs6961634	7	99181839	9.7e-10	82	58
1277	139	7:99272310:A:G	rs28365067	7	99272310	7.5e-10	97	93				1277	139	7:99272310:A:G	rs28365067	7	99272310	7.5e-10	97	93
1278	139	7:99293859:C:CT	rs11401860	7	99293859	4.4e-09	1	1				1278	139	7:99293859:C:CT	rs11401860	7	99293859	4.4e-09	1	1
1279	139	7:99347506:C:T	rs2014764	7	99347506	8.9e-09	5	5				1279	139	7:99347506:C:T	rs2014764	7	99347506	8.9e-09	5	5
1280	139	7:99359151:C:T	rs6956344	7	99359151	7.3e-11	70	67				1280	139	7:99359151:C:T	rs6956344	7	99359151	7.3e-11	70	67
1281	139	7:99555870:C:T	rs79250696	7	99555870	6e-11	10	10				1281	139	7:99555870:C:T	rs79250696	7	99555870	6e-11	10	10
1282	139	7:99562984:C:G	rs2107350	7	99562984	7.4e-09	3	3				1282	139	7:99562984:C:G	rs2107350	7	99562984	7.4e-09	3	3
1283	139	7:99666754:A:AT	rs548497539	7	99666754	1.2e-10	10	10				1283	139	7:99666754:A:AT	rs548497539	7	99666754	1.2e-10	10	10
1284	140	7:116025072:A:G	rs77394567	7	116025072	2.5e-10	58	53				1284	140	7:116025072:A:G	rs77394567	7	116025072	2.5e-10	58	53
1285	141	7:127015083:A:G	rs62621812	7	127015083	1.9e-11	3	3				1285	141	7:127015083:A:G	rs62621812	7	127015083	1.9e-11	3	3
1286	141	7:127019058:G:GA	rs534049724	7	127019058	2e-09	1	1				1286	141	7:127019058:G:GA	rs534049724	7	127019058	2e-09	1	1
1287	142	7:150204615:C:CA	rs35322833	7	150204615	3.4e-09	1	1				1287	142	7:150204615:C:CA	rs35322833	7	150204615	3.4e-09	1	1
1288	142	7:150209636:G:T	rs55700285	7	150209636	1.2e-17	301	289				1288	142	7:150209636:G:T	rs55700285	7	150209636	1.2e-17	301	289
1289	142	7:150243802:A:G	rs7784887	7	150243802	1.5e-09	104	98				1289	142	7:150243802:A:G	rs7784887	7	150243802	1.5e-09	104	98
1290	142	7:150258349:C:T	rs2018776	7	150258349	4.1e-08	17	16				1290	142	7:150258349:C:T	rs2018776	7	150258349	4.1e-08	17	16
1291	142	7:150306668:C:T	rs12668363	7	150306668	3.4e-10	2	1				1291	142	7:150306668:C:T	rs12668363	7	150306668	3.4e-10	2	1
1292	142	7:150537635:A:G	rs62492368	7	150537635	5.9e-09	16	16				1292	142	7:150537635:A:G	rs62492368	7	150537635	5.9e-09	16	16
1293	143	8:5544991:C:T	rs7817815	8	5544991	2.7e-09	31	30				1293	143	8:5544991:C:T	rs7817815	8	5544991	2.7e-09	31	30
1294	144	8:9183358:A:G	rs9987289	8	9183358	3.6e-12	28	28				1294	144	8:9183358:A:G	rs9987289	8	9183358	3.6e-12	28	28
1295	144	8:9183908:C:CT	rs11447452	8	9183908	1.2e-08	36	36				1295	144	8:9183908:C:CT	rs11447452	8	9183908	1.2e-08	36	36
1296	144	8:9200251:C:T	rs4332138	8	9200251	3.1e-09	34	32				1296	144	8:9200251:C:T	rs4332138	8	9200251	3.1e-09	34	32
1297	145	8:10547758:A:C	rs7823200	8	10547758	2.2e-08	1	1				1297	145	8:10547758:A:C	rs7823200	8	10547758	2.2e-08	1	1
1298	145	8:10566591:C:G	rs74979853	8	10566591	4.6e-08	100	97				1298	145	8:10566591:C:G	rs74979853	8	10566591	4.6e-08	100	97
1299	145	8:10573702:C:T	rs7820334	8	10573702	3.9e-08	6	5				1299	145	8:10573702:C:T	rs7820334	8	10573702	3.9e-08	6	5
1300	145	8:10647044:A:T	rs28588745	8	10647044	3.1e-08	79	76				1300	145	8:10647044:A:T	rs28588745	8	10647044	3.1e-08	79	76
1301	145	8:10658790:C:T	rs73208758	8	10658790	1.1e-08	93	90				1301	145	8:10658790:C:T	rs73208758	8	10658790	1.1e-08	93	90
1302	145	8:10663287:G:T	rs28434571	8	10663287	4.4e-09	1	1				1302	145	8:10663287:G:T	rs28434571	8	10663287	4.4e-09	1	1
1303	145	8:10671984:C:T	rs7834323	8	10671984	4.5e-08	73	70				1303	145	8:10671984:C:T	rs7834323	8	10671984	4.5e-08	73	70
1304	145	8:10676935:C:T	rs2409654	8	10676935	6.8e-11	99	96				1304	145	8:10676935:C:T	rs2409654	8	10676935	6.8e-11	99	96
1305	145	8:10698227:A:T	rs3808604	8	10698227	9.8e-12	85	82				1305	145	8:10698227:A:T	rs3808604	8	10698227	9.8e-12	85	82
1306	145	8:10718061:C:T	rs17777835	8	10718061	4.5e-11	1	1				1306	145	8:10718061:C:T	rs17777835	8	10718061	4.5e-11	1	1
1307	145	8:10732905:A:G	rs1864585	8	10732905	7.5e-12	24	24				1307	145	8:10732905:A:G	rs1864585	8	10732905	7.5e-12	24	24
1308	146	8:22962759:A:G	rs4872053	8	22962759	3.1e-10	14	13				1308	146	8:22962759:A:G	rs4872053	8	22962759	3.1e-10	14	13
1309	146	8:22974450:C:T	rs9644063	8	22974450	2.2e-08	8	7				1309	146	8:22974450:C:T	rs9644063	8	22974450	2.2e-08	8	7
1310	146	8:22993798:C:T	rs6557617	8	22993798	2.9e-08	1	1				1310	146	8:22993798:C:T	rs6557617	8	22993798	2.9e-08	1	1
1311	147	8:26243136:A:G	rs9314323	8	26243136	2.3e-08	47	43				1311	147	8:26243136:A:G	rs9314323	8	26243136	2.3e-08	47	43
1312	148	8:30240549:A:G	rs12677454	8	30240549	1.9e-09	2	2				1312	148	8:30240549:A:G	rs12677454	8	30240549	1.9e-09	2	2
1313	148	8:30267006:A:G	rs4458838	8	30267006	4.2e-09	9	6				1313	148	8:30267006:A:G	rs4458838	8	30267006	4.2e-09	9	6
1314	148	8:30276953:C:T	rs2915611	8	30276953	6.5e-10	8	8				1314	148	8:30276953:C:T	rs2915611	8	30276953	6.5e-10	8	8
1315	148	8:30279453:A:G	rs6468342	8	30279453	4.5e-15	68	65				1315	148	8:30279453:A:G	rs6468342	8	30279453	4.5e-15	68	65
1316	148	8:30393645:C:CT	rs11440225	8	30393645	2.3e-08	1	1				1316	148	8:30393645:C:CT	rs11440225	8	30393645	2.3e-08	1	1
1317	148	8:30417026:A:G	rs62508370	8	30417026	1.1e-10	79	74				1317	148	8:30417026:A:G	rs62508370	8	30417026	1.1e-10	79	74
1318	149	8:41104605:A:T	rs55771780	8	41104605	3.4e-09	1	1				1318	149	8:41104605:A:T	rs55771780	8	41104605	3.4e-09	1	1
1319	150	8:41542093:A:G	rs34265667	8	41542093	1.5e-09	15	15				1319	150	8:41542093:A:G	rs34265667	8	41542093	1.5e-09	15	15
1320	150	8:41626954:C:T	rs489429	8	41626954	3.4e-10	1	1				1320	150	8:41626954:C:T	rs489429	8	41626954	3.4e-10	1	1
1321	150	8:41630447:A:G	rs4737010	8	41630447	5.8e-22	15	14				1321	150	8:41630447:A:G	rs4737010	8	41630447	5.8e-22	15	14
1322	150	8:41631558:C:CAGAATTCCTAA	rs753101165	8	41631558	1.3e-10	5	5				1322	150	8:41631558:C:CAGAATTCCTAA	rs753101165	8	41631558	1.3e-10	5	5
1323	150	8:41657366:A:G	rs3758128	8	41657366	1e-11	28	25				1323	150	8:41657366:A:G	rs3758128	8	41657366	1e-11	28	25
1324	150	8:41685166:G:T	rs2111807	8	41685166	1.4e-09	24	21				1324	150	8:41685166:G:T	rs2111807	8	41685166	1.4e-09	24	21
1325	150	8:41701318:C:T	rs1362888	8	41701318	4e-09	2	2				1325	150	8:41701318:C:T	rs1362888	8	41701318	4e-09	2	2
1326	151	8:48651633:A:G	rs45577137	8	48651633	1.9e-12	1	1				1326	151	8:48651633:A:G	rs45577137	8	48651633	1.9e-12	1	1
1327	152	8:61591671:C:G	rs546943513	8	61591671	3.7e-11	3	3				1327	152	8:61591671:C:G	rs546943513	8	61591671	3.7e-11	3	3
1328	152	8:61593569:C:T	rs10957153	8	61593569	2.9e-21	19	18				1328	152	8:61593569:C:T	rs10957153	8	61593569	2.9e-21	19	18
1329	152	8:61613450:A:G	rs62524914	8	61613450	4.1e-15	2	2				1329	152	8:61613450:A:G	rs62524914	8	61613450	4.1e-15	2	2
1330	152	8:61615461:C:T	rs6981399	8	61615461	6.3e-39	5	5				1330	152	8:61615461:C:T	rs6981399	8	61615461	6.3e-39	5	5
1331	152	8:61650831:A:T	rs7846314	8	61650831	2.2e-64	4	4				1331	152	8:61650831:A:T	rs7846314	8	61650831	2.2e-64	4	4
1332	152	8:61651707:A:G	rs900504	8	61651707	1.7e-20	35	32				1332	152	8:61651707:A:G	rs900504	8	61651707	1.7e-20	35	32
1333	152	8:61667280:C:G	rs1483207	8	61667280	1.1e-12	10	10				1333	152	8:61667280:C:G	rs1483207	8	61667280	1.1e-12	10	10
1334	152	8:61682660:C:T	rs11780594	8	61682660	2.5e-19	2	2				1334	152	8:61682660:C:T	rs11780594	8	61682660	2.5e-19	2	2
1335	152	8:61690130:A:G	rs117198909	8	61690130	7e-15	2	2				1335	152	8:61690130:A:G	rs117198909	8	61690130	7e-15	2	2
1336	152	8:61694705:C:T	rs62526494	8	61694705	1.9e-30	3	3				1336	152	8:61694705:C:T	rs62526494	8	61694705	1.9e-30	3	3
1337	152	8:61713231:A:C	rs3890803	8	61713231	2.4e-12	7	7				1337	152	8:61713231:A:C	rs3890803	8	61713231	2.4e-12	7	7
1338	152	8:61722245:A:G	rs28438524	8	61722245	4.6e-14	7	7				1338	152	8:61722245:A:G	rs28438524	8	61722245	4.6e-14	7	7
1339	152	8:61722939:A:AGTGTGT	rs534826288	8	61722939	1.9e-23	2	2				1339	152	8:61722939:A:AGTGTGT	rs534826288	8	61722939	1.9e-23	2	2
1340	152	8:61745056:A:G	rs35687554	8	61745056	3.4e-29	30	28				1340	152	8:61745056:A:G	rs35687554	8	61745056	3.4e-29	30	28
1341	152	8:61756101:A:G	rs76254668	8	61756101	1.9e-08	8	7				1341	152	8:61756101:A:G	rs76254668	8	61756101	1.9e-08	8	7
1342	152	8:61780900:C:G	rs150810273	8	61780900	9.3e-09	3	2				1342	152	8:61780900:C:G	rs150810273	8	61780900	9.3e-09	3	2
1343	152	8:61785874:C:T	rs4237042	8	61785874	2e-08	4	3				1343	152	8:61785874:C:T	rs4237042	8	61785874	2e-08	4	3
1344	152	8:61796428:C:CT	rs759471069	8	61796428	2.3e-11	1	1				1344	152	8:61796428:C:CT	rs759471069	8	61796428	2.3e-11	1	1
1345	152	8:61799609:A:G	rs28860866	8	61799609	1.7e-09	18	17				1345	152	8:61799609:A:G	rs28860866	8	61799609	1.7e-09	18	17
1346	152	8:61802076:C:T	rs7837493	8	61802076	1.3e-08	3	2				1346	152	8:61802076:C:T	rs7837493	8	61802076	1.3e-08	3	2
1347	152	8:61803386:C:T	rs13271033	8	61803386	2.9e-15	2	2				1347	152	8:61803386:C:T	rs13271033	8	61803386	2.9e-15	2	2
1348	152	8:61809918:C:T	rs6984381	8	61809918	2.4e-10	2	2				1348	152	8:61809918:C:T	rs6984381	8	61809918	2.4e-10	2	2
1349	153	8:78144841:C:G	rs118006413	8	78144841	1.9e-08	8	8				1349	153	8:78144841:C:G	rs118006413	8	78144841	1.9e-08	8	8
1350	153	8:79200445:C:T	rs75432699	8	79200445	1.3e-15	10	10				1350	153	8:79200445:C:T	rs75432699	8	79200445	1.3e-15	10	10
1351	153	8:79248637:A:G	rs117988194	8	79248637	8.3e-11	1	1				1351	153	8:79248637:A:G	rs117988194	8	79248637	8.3e-11	1	1
1352	153	8:79456346:A:G	rs16905756	8	79456346	3.9e-12	88	84				1352	153	8:79456346:A:G	rs16905756	8	79456346	3.9e-12	88	84
1353	153	8:79497899:A:G	rs967426	8	79497899	1.8e-09	3	3				1353	153	8:79497899:A:G	rs967426	8	79497899	1.8e-09	3	3
1354	153	8:79533592:A:T	rs7831928	8	79533592	3.8e-11	42	42				1354	153	8:79533592:A:T	rs7831928	8	79533592	3.8e-11	42	42
1355	153	8:79549035:A:T	rs36016235	8	79549035	2.7e-14	59	53				1355	153	8:79549035:A:T	rs36016235	8	79549035	2.7e-14	59	53
1356	153	8:79553027:G:T	rs12155808	8	79553027	1.9e-19	59	58				1356	153	8:79553027:G:T	rs12155808	8	79553027	1.9e-19	59	58
1357	153	8:79572713:A:C	rs10093797	8	79572713	1.8e-34	130	122				1357	153	8:79572713:A:C	rs10093797	8	79572713	1.8e-34	130	122
1358	153	8:79576005:A:G	rs10504680	8	79576005	7.3e-22	82	71				1358	153	8:79576005:A:G	rs10504680	8	79576005	7.3e-22	82	71
1359	153	8:79615316:A:G	rs34540619	8	79615316	3.5e-16	6	6				1359	153	8:79615316:A:G	rs34540619	8	79615316	3.5e-16	6	6
1360	153	8:79615771:C:CT	rs35710652	8	79615771	9.2e-23	60	56				1360	153	8:79615771:C:CT	rs35710652	8	79615771	9.2e-23	60	56
1361	153	8:79629738:C:CA	rs769030515	8	79629738	2.6e-24	1	1				1361	153	8:79629738:C:CA	rs769030515	8	79629738	2.6e-24	1	1
1362	153	8:79671067:C:T	rs2717548	8	79671067	3.5e-09	22	17				1362	153	8:79671067:C:T	rs2717548	8	79671067	3.5e-09	22	17
1363	153	8:79696311:C:T	rs11780815	8	79696311	7.5e-11	114	110				1363	153	8:79696311:C:T	rs11780815	8	79696311	7.5e-11	114	110
1364	153	8:79716536:A:C	rs3888020	8	79716536	4.8e-26	3	3				1364	153	8:79716536:A:C	rs3888020	8	79716536	4.8e-26	3	3
1365	153	8:79750564:C:T	rs2587155	8	79750564	1.4e-08	1	1				1365	153	8:79750564:C:T	rs2587155	8	79750564	1.4e-08	1	1
1366	154	8:101180650:A:G	rs4521730	8	101180650	4.9e-09	62	59				1366	154	8:101180650:A:G	rs4521730	8	101180650	4.9e-09	62	59
1367	154	8:101182326:A:T	rs62532707	8	101182326	2.4e-08	3	1				1367	154	8:101182326:A:T	rs62532707	8	101182326	2.4e-08	3	1
1368	154	8:101388283:A:G	rs11779535	8	101388283	3.1e-08	33	32				1368	154	8:101388283:A:G	rs11779535	8	101388283	3.1e-08	33	32
1369	155	8:103312711:C:CAA	rs556557298	8	103312711	3.5e-09	5	3				1369	155	8:103312711:C:CAA	rs556557298	8	103312711	3.5e-09	5	3
1370	155	8:103353730:C:T	rs7827839	8	103353730	2.2e-09	49	45				1370	155	8:103353730:C:T	rs7827839	8	103353730	2.2e-09	49	45
1371	156	8:119665997:A:G	rs2514611	8	119665997	1.5e-08	37	37				1371	156	8:119665997:A:G	rs2514611	8	119665997	1.5e-08	37	37
1372	157	8:126447308:C:T	rs2385114	8	126447308	2.2e-08	1	1				1372	157	8:126447308:C:T	rs2385114	8	126447308	2.2e-08	1	1
1373	157	8:126474306:A:G	rs2980885	8	126474306	5.7e-16	1	1				1373	157	8:126474306:A:G	rs2980885	8	126474306	5.7e-16	1	1
1374	157	8:126474356:A:G	rs2980884	8	126474356	3.6e-18	12	10				1374	157	8:126474356:A:G	rs2980884	8	126474356	3.6e-18	12	10
1375	157	8:126474405:G:T	rs2980883	8	126474405	8e-13	2	2				1375	157	8:126474405:G:T	rs2980883	8	126474405	8e-13	2	2
1376	157	8:126480543:C:T	rs6988140	8	126480543	6.7e-14	15	15				1376	157	8:126480543:C:T	rs6988140	8	126480543	6.7e-14	15	15
1377	157	8:126488235:C:T	rs2980868	8	126488235	1.9e-22	33	30				1377	157	8:126488235:C:T	rs2980868	8	126488235	1.9e-22	33	30
1378	157	8:126490498:A:T	rs58253018	8	126490498	1.6e-17	2	1				1378	157	8:126490498:A:T	rs58253018	8	126490498	1.6e-17	2	1
1379	157	8:126501499:G:GA	rs574633917	8	126501499	1.5e-08	1	1				1379	157	8:126501499:G:GA	rs574633917	8	126501499	1.5e-08	1	1
1380	157	8:126506632:C:CTT	rs199591805	8	126506632	2.8e-08	1	1				1380	157	8:126506632:C:CTT	rs199591805	8	126506632	2.8e-08	1	1
1381	157	8:126507389:A:C	rs2954038	8	126507389	9.4e-22	36	33				1381	157	8:126507389:A:C	rs2954038	8	126507389	9.4e-22	36	33
1382	158	8:130381945:A:C	rs62523714	8	130381945	5e-10	1	1				1382	158	8:130381945:A:C	rs62523714	8	130381945	5e-10	1	1
1383	158	8:130484346:C:G	rs28538623	8	130484346	3.2e-08	12	10				1383	158	8:130484346:C:G	rs28538623	8	130484346	3.2e-08	12	10
1384	158	8:130536105:A:C	rs111791897	8	130536105	3e-10	1	1				1384	158	8:130536105:A:C	rs111791897	8	130536105	3e-10	1	1
1385	158	8:130543651:A:C	rs4733710	8	130543651	5.3e-13	14	14				1385	158	8:130543651:A:C	rs4733710	8	130543651	5.3e-13	14	14
1386	158	8:130545566:C:G	rs2012880	8	130545566	1.8e-22	5	5				1386	158	8:130545566:C:G	rs2012880	8	130545566	1.8e-22	5	5
1387	158	8:130572304:C:T	rs6987588	8	130572304	2.2e-10	17	16				1387	158	8:130572304:C:T	rs6987588	8	130572304	2.2e-10	17	16
1388	158	8:130588520:A:G	rs10956484	8	130588520	3.1e-14	4	4				1388	158	8:130588520:A:G	rs10956484	8	130588520	3.1e-14	4	4
1389	158	8:130594761:A:C	rs12542190	8	130594761	6.2e-30	55	54				1389	158	8:130594761:A:C	rs12542190	8	130594761	6.2e-30	55	54
1390	158	8:130605025:A:AT	rs760035278	8	130605025	1.3e-32	1	1				1390	158	8:130605025:A:AT	rs760035278	8	130605025	1.3e-32	1	1
1391	158	8:130606476:G:T	rs1865223	8	130606476	1.5e-43	40	40				1391	158	8:130606476:G:T	rs1865223	8	130606476	1.5e-43	40	40
1392	158	8:130611749:C:CT	rs60379390	8	130611749	1.8e-30	1	1				1392	158	8:130611749:C:CT	rs60379390	8	130611749	1.8e-30	1	1
1393	158	8:130622401:C:CAT	rs377343294	8	130622401	3.8e-35	26	25				1393	158	8:130622401:C:CAT	rs377343294	8	130622401	3.8e-35	26	25
1394	158	8:130623381:T:TAC	rs145946521	8	130623381	1.3e-13	1	1				1394	158	8:130623381:T:TAC	rs145946521	8	130623381	1.3e-13	1	1
1395	158	8:130624816:C:T	rs1982094	8	130624816	3.7e-21	4	4				1395	158	8:130624816:C:T	rs1982094	8	130624816	3.7e-21	4	4
1396	158	8:130632791:C:T	rs17180618	8	130632791	7.9e-13	4	4				1396	158	8:130632791:C:T	rs17180618	8	130632791	7.9e-13	4	4
1397	158	8:130639301:A:T	rs80117247	8	130639301	9e-10	1	1				1397	158	8:130639301:A:T	rs80117247	8	130639301	9e-10	1	1
1398	158	8:130639540:A:G	rs4636162	8	130639540	3e-23	3	3				1398	158	8:130639540:A:G	rs4636162	8	130639540	3e-23	3	3
1399	158	8:130649867:G:T	rs4377928	8	130649867	1.1e-11	8	7				1399	158	8:130649867:G:T	rs4377928	8	130649867	1.1e-11	8	7
1400	158	8:130655455:C:G	rs17181607	8	130655455	6.2e-22	8	8				1400	158	8:130655455:C:G	rs17181607	8	130655455	6.2e-22	8	8
1401	158	8:130665965:C:T	rs56049814	8	130665965	4.1e-16	37	37				1401	158	8:130665965:C:T	rs56049814	8	130665965	4.1e-16	37	37
1402	158	8:130691767:A:G	rs10101101	8	130691767	1.5e-17	25	25				1402	158	8:130691767:A:G	rs10101101	8	130691767	1.5e-17	25	25
1403	158	8:130692301:C:T	rs72716390	8	130692301	5.3e-25	2	2				1403	158	8:130692301:C:T	rs72716390	8	130692301	5.3e-25	2	2
1404	158	8:130694767:T:TTGAGAC	rs761504901	8	130694767	2.4e-08	9	7				1404	158	8:130694767:T:TTGAGAC	rs761504901	8	130694767	2.4e-08	9	7
1405	158	8:130696137:C:G	rs6993442	8	130696137	1.2e-13	1	1				1405	158	8:130696137:C:G	rs6993442	8	130696137	1.2e-13	1	1
1406	159	9:4745645:A:G	rs692502	9	4745645	2.9e-19	6	6				1406	159	9:4745645:A:G	rs692502	9	4745645	2.9e-19	6	6
1407	159	9:4747513:T:TA	rs34345846	9	4747513	1.4e-16	8	6				1407	159	9:4747513:T:TA	rs34345846	9	4747513	1.4e-16	8	6
1408	159	9:4758972:A:G	rs113608931	9	4758972	8.2e-11	1	1				1408	159	9:4758972:A:G	rs113608931	9	4758972	8.2e-11	1	1
1409	159	9:4762085:A:G	rs118088097	9	4762085	3.4e-09	10	10				1409	159	9:4762085:A:G	rs118088097	9	4762085	3.4e-09	10	10
1410	159	9:4762606:C:T	rs10974770	9	4762606	1.3e-11	30	30				1410	159	9:4762606:C:T	rs10974770	9	4762606	1.3e-11	30	30
1411	159	9:4763176:C:T	rs385893	9	4763176	6.2e-24	1	1				1411	159	9:4763176:C:T	rs385893	9	4763176	6.2e-24	1	1
1412	159	9:4763368:A:C	rs409950	9	4763368	2.3e-10	2	2				1412	159	9:4763368:A:C	rs409950	9	4763368	2.3e-10	2	2
1413	159	9:4763473:A:G	rs12003360	9	4763473	3.7e-08	2	2				1413	159	9:4763473:A:G	rs12003360	9	4763473	3.7e-08	2	2
1414	159	9:4763491:A:G	rs12005199	9	4763491	8.9e-19	1	1				1414	159	9:4763491:A:G	rs12005199	9	4763491	8.9e-19	1	1
1415	159	9:4763526:C:G	rs7849565	9	4763526	4e-14	1	1				1415	159	9:4763526:C:G	rs7849565	9	4763526	4e-14	1	1
1416	159	9:4764332:C:G	rs77265585	9	4764332	9.1e-14	2	2				1416	159	9:4764332:C:G	rs77265585	9	4764332	9.1e-14	2	2
1417	159	9:4766431:C:T	rs35891501	9	4766431	7e-14	15	14				1417	159	9:4766431:C:T	rs35891501	9	4766431	7e-14	15	14
1418	159	9:4781394:C:CTT	rs763646204	9	4781394	7.4e-12	1	1				1418	159	9:4781394:C:CTT	rs763646204	9	4781394	7.4e-12	1	1
1419	159	9:4783860:C:T	rs10815080	9	4783860	5.7e-09	3	3				1419	159	9:4783860:C:T	rs10815080	9	4783860	5.7e-09	3	3
1420	159	9:4786257:C:T	rs4742048	9	4786257	2.9e-08	1	1				1420	159	9:4786257:C:T	rs4742048	9	4786257	2.9e-08	1	1
1421	159	9:4789472:C:G	rs386616	9	4789472	2.1e-17	6	5				1421	159	9:4789472:C:G	rs386616	9	4789472	2.1e-17	6	5
1422	159	9:4793798:G:T	rs296847	9	4793798	1.6e-15	9	7				1422	159	9:4793798:G:T	rs296847	9	4793798	1.6e-15	9	7
1423	159	9:4827731:A:AGTGT	rs372880560	9	4827731	9.7e-09	1	1				1423	159	9:4827731:A:AGTGT	rs372880560	9	4827731	9.7e-09	1	1
1424	159	9:4832636:C:T	rs35765032	9	4832636	5.2e-19	15	14				1424	159	9:4832636:C:T	rs35765032	9	4832636	5.2e-19	15	14
1425	159	9:4832941:A:G	rs466172	9	4832941	4.9e-09	31	31				1425	159	9:4832941:A:G	rs466172	9	4832941	4.9e-09	31	31
1426	159	9:4833436:A:G	rs463578	9	4833436	2.7e-13	12	9				1426	159	9:4833436:A:G	rs463578	9	4833436	2.7e-13	12	9
1427	159	9:4834471:C:CT	rs570779849	9	4834471	1.3e-09	1	1				1427	159	9:4834471:C:CT	rs570779849	9	4834471	1.3e-09	1	1
1428	159	9:4836918:A:G	rs295267	9	4836918	1.8e-08	2	2				1428	159	9:4836918:A:G	rs295267	9	4836918	1.8e-08	2	2
1429	159	9:4840380:A:G	rs10974808	9	4840380	8.2e-13	6	6				1429	159	9:4840380:A:G	rs10974808	9	4840380	8.2e-13	6	6
1430	159	9:4847570:C:T	rs7874244	9	4847570	1.4e-16	22	22				1430	159	9:4847570:C:T	rs7874244	9	4847570	1.4e-16	22	22
1431	159	9:4855072:A:C	rs465300	9	4855072	8.6e-11	25	24				1431	159	9:4855072:A:C	rs465300	9	4855072	8.6e-11	25	24
1432	159	9:4855362:G:GTC	rs111652915	9	4855362	6.6e-10	1	1				1432	159	9:4855362:G:GTC	rs111652915	9	4855362	6.6e-10	1	1
1433	159	9:4858019:A:G	rs10758659	9	4858019	2.7e-16	14	14				1433	159	9:4858019:A:G	rs10758659	9	4858019	2.7e-16	14	14
1434	159	9:4863551:A:C	rs10758660	9	4863551	3.3e-08	15	15				1434	159	9:4863551:A:C	rs10758660	9	4863551	3.3e-08	15	15
1435	159	9:4866840:C:T	rs7850837	9	4866840	6.9e-10	1	1				1435	159	9:4866840:C:T	rs7850837	9	4866840	6.9e-10	1	1
1436	159	9:4981602:A:C	rs10758669	9	4981602	1.8e-11	5	4				1436	159	9:4981602:A:C	rs10758669	9	4981602	1.8e-11	5	4
1437	160	9:21385453:A:C	rs142938197	9	21385453	3.9e-08	2	2				1437	160	9:21385453:A:C	rs142938197	9	21385453	3.9e-08	2	2
1438	161	9:21959751:C:T	rs2518717	9	21959751	8.6e-11	19	19				1438	161	9:21959751:C:T	rs2518717	9	21959751	8.6e-11	19	19
1439	161	9:21971989:C:G	rs3731246	9	21971989	8.9e-09	40	36				1439	161	9:21971989:C:G	rs3731246	9	21971989	8.9e-09	40	36
1440	161	9:21973838:T:TA	rs140458508	9	21973838	2.8e-09	2	2				1440	161	9:21973838:T:TA	rs140458508	9	21973838	2.8e-09	2	2
1441	161	9:21980941:C:G	rs13297747	9	21980941	2.2e-13	11	10				1441	161	9:21980941:C:G	rs13297747	9	21980941	2.2e-13	11	10
1442	161	9:21986847:A:T	rs3731211	9	21986847	9.1e-22	21	20				1442	161	9:21986847:A:T	rs3731211	9	21986847	9.1e-22	21	20
1443	161	9:22125913:C:T	rs1333050	9	22125913	4.6e-08	1	1				1443	161	9:22125913:C:T	rs1333050	9	22125913	4.6e-08	1	1
1444	161	9:22151139:A:G	rs6475611	9	22151139	2.8e-21	18	17				1444	161	9:22151139:A:G	rs6475611	9	22151139	2.8e-21	18	17
1445	161	9:22154665:C:T	rs554379017	9	22154665	5.8e-12	4	4				1445	161	9:22154665:C:T	rs554379017	9	22154665	5.8e-12	4	4
1446	161	9:22164991:A:C	rs10811668	9	22164991	1.4e-09	3	3				1446	161	9:22164991:A:C	rs10811668	9	22164991	1.4e-09	3	3
1447	161	9:22169169:T:TTGTG	rs140050739	9	22169169	2e-12	1	1				1447	161	9:22169169:T:TTGTG	rs140050739	9	22169169	2e-12	1	1
1448	161	9:22181079:A:G	rs10965280	9	22181079	2.9e-09	18	17				1448	161	9:22181079:A:G	rs10965280	9	22181079	2.9e-09	18	17
1449	162	9:29176706:C:G	rs185107844	9	29176706	3.6e-08	15	1				1449	162	9:29176706:C:G	rs185107844	9	29176706	3.6e-08	15	1
1450	163	9:82185372:A:G	rs946806	9	82185372	1e-09	9	9				1450	163	9:82185372:A:G	rs946806	9	82185372	1e-09	9	9
1451	163	9:82234882:A:G	rs2791576	9	82234882	6.3e-10	22	22				1451	163	9:82234882:A:G	rs2791576	9	82234882	6.3e-10	22	22
1452	163	9:82280362:C:T	rs4877146	9	82280362	4.7e-09	57	54				1452	163	9:82280362:C:T	rs4877146	9	82280362	4.7e-09	57	54
1453	164	9:91373903:A:G	rs62549693	9	91373903	7.8e-12	2	2				1453	164	9:91373903:A:G	rs62549693	9	91373903	7.8e-12	2	2
1454	164	9:91404090:C:T	rs4326445	9	91404090	2.5e-12	15	10				1454	164	9:91404090:C:T	rs4326445	9	91404090	2.5e-12	15	10
1455	164	9:91404799:C:T	rs9410207	9	91404799	1.1e-21	75	69				1455	164	9:91404799:C:T	rs9410207	9	91404799	1.1e-21	75	69
1456	164	9:91499118:C:T	rs9777287	9	91499118	4.9e-12	36	32				1456	164	9:91499118:C:T	rs9777287	9	91499118	4.9e-12	36	32
1457	164	9:91522427:C:T	rs62547822	9	91522427	1.4e-17	49	46				1457	164	9:91522427:C:T	rs62547822	9	91522427	1.4e-17	49	46
1458	164	9:91575826:A:G	rs62550000	9	91575826	7.2e-13	19	18				1458	164	9:91575826:A:G	rs62550000	9	91575826	7.2e-13	19	18
1459	164	9:91578320:C:T	rs9410287	9	91578320	1.2e-08	1	1				1459	164	9:91578320:C:T	rs9410287	9	91578320	1.2e-08	1	1
1460	165	9:123691141:C:G	rs7028641	9	123691141	1.8e-08	137	125				1460	165	9:123691141:C:G	rs7028641	9	123691141	1.8e-08	137	125
1461	166	9:136126631:A:C	rs3205136	9	136126631	9.9e-09	12	12				1461	166	9:136126631:A:C	rs3205136	9	136126631	9.9e-09	12	12
1462	166	9:136139907:G:GAAACTGCC	rs782134971	9	136139907	1.2e-12	37	36				1462	166	9:136139907:G:GAAACTGCC	rs782134971	9	136139907	1.2e-12	37	36
1463	166	9:136155000:C:T	rs635634	9	136155000	3e-13	13	10				1463	166	9:136155000:C:T	rs635634	9	136155000	3e-13	13	10
1464	166	9:136157133:A:G	rs558240	9	136157133	1.9e-08	3	3				1464	166	9:136157133:A:G	rs558240	9	136157133	1.9e-08	3	3
1465	166	9:136184798:C:T	rs9650778	9	136184798	2.8e-13	4	3				1465	166	9:136184798:C:T	rs9650778	9	136184798	2.8e-13	4	3
1466	166	9:136191010:C:T	rs11244084	9	136191010	3.5e-08	1	1				1466	166	9:136191010:C:T	rs11244084	9	136191010	3.5e-08	1	1
1467	166	9:136194812:A:G	rs3739890	9	136194812	7.1e-10	29	29				1467	166	9:136194812:A:G	rs3739890	9	136194812	7.1e-10	29	29
1468	166	9:136198589:C:G	rs10793964	9	136198589	4.5e-08	10	10				1468	166	9:136198589:C:G	rs10793964	9	136198589	4.5e-08	10	10
1469	166	9:136214276:A:C	rs28658542	9	136214276	4e-10	13	13				1469	166	9:136214276:A:C	rs28658542	9	136214276	4e-10	13	13
1470	166	9:136267149:C:T	rs17474001	9	136267149	8.9e-11	12	12				1470	166	9:136267149:C:T	rs17474001	9	136267149	8.9e-11	12	12
1471	166	9:136288929:C:T	rs28742053	9	136288929	4.4e-09	52	49				1471	166	9:136288929:C:T	rs28742053	9	136288929	4.4e-09	52	49
1472	166	9:136291594:A:G	rs28515121	9	136291594	1.4e-09	35	32				1472	166	9:136291594:A:G	rs28515121	9	136291594	1.4e-09	35	32
1473	166	9:136298729:C:G	rs739469	9	136298729	2.3e-09	8	7				1473	166	9:136298729:C:G	rs739469	9	136298729	2.3e-09	8	7
1474	166	9:136312415:C:CTCTTT	rs138907651	9	136312415	1.2e-09	5	5				1474	166	9:136312415:C:CTCTTT	rs138907651	9	136312415	1.2e-09	5	5
1475	166	9:136317242:C:CT	rs587631028	9	136317242	1.3e-08	14	14				1475	166	9:136317242:C:CT	rs587631028	9	136317242	1.3e-08	14	14
1476	167	9:136951437:G:GT	rs35756590	9	136951437	4.7e-08	23	18				1476	167	9:136951437:G:GT	rs35756590	9	136951437	4.7e-08	23	18
1477	168	9:137848020:C:T	rs12554353	9	137848020	2.6e-08	35	35				1477	168	9:137848020:C:T	rs12554353	9	137848020	2.6e-08	35	35
1478	169	9:139217089:C:T	rs28971348	9	139217089	2.9e-09	8	8				1478	169	9:139217089:C:T	rs28971348	9	139217089	2.9e-09	8	8
1479	169	9:139257411:C:T	rs10870202	9	139257411	4.1e-09	13	13				1479	169	9:139257411:C:T	rs10870202	9	139257411	4.1e-09	13	13
1480	169	9:139272502:C:T	rs3812565	9	139272502	7.7e-12	52	51				1480	169	9:139272502:C:T	rs3812565	9	139272502	7.7e-12	52	51
1481	169	9:139280598:C:CT	rs34717778	9	139280598	2.1e-08	38	38				1481	169	9:139280598:C:CT	rs34717778	9	139280598	2.1e-08	38	38
1482	169	9:139300494:C:T	rs11145910	9	139300494	3.1e-08	48	47				1482	169	9:139300494:C:T	rs11145910	9	139300494	3.1e-08	48	47
1483	169	9:139301161:T:TCA	rs770908427	9	139301161	2.9e-09	69	68				1483	169	9:139301161:T:TCA	rs770908427	9	139301161	2.9e-09	69	68
1484	169	9:139331221:C:G	rs3923776	9	139331221	2.6e-12	65	59				1484	169	9:139331221:C:G	rs3923776	9	139331221	2.6e-12	65	59
1485	169	9:139340351:A:G	rs36066734	9	139340351	6.5e-11	41	37				1485	169	9:139340351:A:G	rs36066734	9	139340351	6.5e-11	41	37
1486	169	9:139389184:A:G	rs6563	9	139389184	1.3e-08	1	1				1486	169	9:139389184:A:G	rs6563	9	139389184	1.3e-08	1	1
1487	170	10:6032661:C:CT	rs150842382	10	6032661	5e-15	6	6				1487	170	10:6032661:C:CT	rs150842382	10	6032661	5e-15	6	6
1488	170	10:6034542:A:G	rs41294611	10	6034542	4.4e-15	1	1				1488	170	10:6034542:A:G	rs41294611	10	6034542	4.4e-15	1	1
1489	170	10:6054951:C:T	rs7076103	10	6054951	1.5e-16	6	6				1489	170	10:6054951:C:T	rs7076103	10	6054951	1.5e-16	6	6
1490	170	10:6061499:C:T	rs28360489	10	6061499	6e-23	16	16				1490	170	10:6061499:C:T	rs28360489	10	6061499	6e-23	16	16
1491	170	10:6062505:C:CT	rs553427518	10	6062505	5.8e-10	2	1				1491	170	10:6062505:C:CT	rs553427518	10	6062505	5.8e-10	2	1
1492	170	10:6066200:C:G	rs11256369	10	6066200	4.7e-12	13	13				1492	170	10:6066200:C:G	rs11256369	10	6066200	4.7e-12	13	13
1493	170	10:6076511:C:CA	rs12722529	10	6076511	4.6e-11	3	2				1493	170	10:6076511:C:CA	rs12722529	10	6076511	4.6e-11	3	2
1494	170	10:6086385:C:T	rs706781	10	6086385	3.7e-08	9	9				1494	170	10:6086385:C:T	rs706781	10	6086385	3.7e-08	9	9
1495	170	10:6092444:A:G	rs11256516	10	6092444	1.1e-11	5	5				1495	170	10:6092444:A:G	rs11256516	10	6092444	1.1e-11	5	5
1496	170	10:6094697:C:T	rs61839660	10	6094697	2e-30	21	21				1496	170	10:6094697:C:T	rs61839660	10	6094697	2e-30	21	21
1497	170	10:6101791:C:T	rs12722490	10	6101791	5.8e-19	3	3				1497	170	10:6101791:C:T	rs12722490	10	6101791	5.8e-19	3	3
1498	170	10:6102726:T:TA	rs12722488	10	6102726	9.9e-11	3	3				1498	170	10:6102726:T:TA	rs12722488	10	6102726	9.9e-11	3	3
1499	170	10:6106025:C:T	rs12722483	10	6106025	7.6e-19	3	3				1499	170	10:6106025:C:T	rs12722483	10	6106025	7.6e-19	3	3
1500	170	10:6108340:A:G	rs10795791	10	6108340	3.9e-10	11	10				1500	170	10:6108340:A:G	rs10795791	10	6108340	3.9e-10	11	10
1501	170	10:6110875:A:C	rs7090530	10	6110875	1.1e-13	2	2				1501	170	10:6110875:A:C	rs7090530	10	6110875	1.1e-13	2	2
1502	170	10:6111075:C:T	rs7893324	10	6111075	8.8e-20	1	1				1502	170	10:6111075:C:T	rs7893324	10	6111075	8.8e-20	1	1
1503	170	10:6111961:C:CT	rs35816671	10	6111961	6.3e-09	1	1				1503	170	10:6111961:C:CT	rs35816671	10	6111961	6.3e-09	1	1
1504	170	10:6115171:A:G	rs10905719	10	6115171	3e-12	13	12				1504	170	10:6115171:A:G	rs10905719	10	6115171	3e-12	13	12
1505	170	10:6115639:G:T	rs62626322	10	6115639	1.7e-21	16	16				1505	170	10:6115639:G:T	rs62626322	10	6115639	1.7e-21	16	16
1506	170	10:6116254:A:G	rs72776098	10	6116254	2.1e-11	1	1				1506	170	10:6116254:A:G	rs72776098	10	6116254	2.1e-11	1	1
1507	170	10:6117322:C:T	rs11256593	10	6117322	1.5e-09	5	5				1507	170	10:6117322:C:T	rs11256593	10	6117322	1.5e-09	5	5
1508	170	10:6126320:A:G	rs78158294	10	6126320	3.5e-17	10	10				1508	170	10:6126320:A:G	rs78158294	10	6126320	3.5e-17	10	10
1509	170	10:6150837:C:T	rs568171478	10	6150837	4e-11	8	6				1509	170	10:6150837:C:T	rs568171478	10	6150837	4e-11	8	6
1510	170	10:6152220:C:G	rs41295353	10	6152220	9.5e-14	10	10				1510	170	10:6152220:C:G	rs41295353	10	6152220	9.5e-14	10	10
1511	170	10:6153868:A:G	rs10905819	10	6153868	3.3e-08	12	11				1511	170	10:6153868:A:G	rs10905819	10	6153868	3.3e-08	12	11
1512	170	10:6169544:A:C	rs9663877	10	6169544	3.8e-09	8	8				1512	170	10:6169544:A:C	rs9663877	10	6169544	3.8e-09	8	8
1513	170	10:6169685:C:T	rs4750005	10	6169685	1.4e-09	18	18				1513	170	10:6169685:C:T	rs4750005	10	6169685	1.4e-09	18	18
1514	170	10:6170336:C:T	rs58820784	10	6170336	1.5e-15	11	11				1514	170	10:6170336:C:T	rs58820784	10	6170336	1.5e-15	11	11
1515	170	10:6177195:G:T	rs11256944	10	6177195	4.2e-08	18	18				1515	170	10:6177195:G:T	rs11256944	10	6177195	4.2e-08	18	18
1516	170	10:6178941:C:T	rs11598494	10	6178941	1.3e-13	21	21				1516	170	10:6178941:C:T	rs11598494	10	6178941	1.3e-13	21	21
1517	170	10:6193399:C:T	rs61839728	10	6193399	4.1e-12	3	3				1517	170	10:6193399:C:T	rs61839728	10	6193399	4.1e-12	3	3
1518	170	10:6196839:C:T	rs60080851	10	6196839	5.7e-10	1	1				1518	170	10:6196839:C:T	rs60080851	10	6196839	5.7e-10	1	1
1519	170	10:6206221:C:T	rs117216814	10	6206221	9.3e-11	4	4				1519	170	10:6206221:C:T	rs117216814	10	6206221	9.3e-11	4	4
1520	171	10:8099021:C:T	rs2388486	10	8099021	8.9e-14	17	16				1520	171	10:8099021:C:T	rs2388486	10	8099021	8.9e-14	17	16
1521	171	10:8103052:C:T	rs489160	10	8103052	1.8e-09	1	1				1521	171	10:8103052:C:T	rs489160	10	8103052	1.8e-09	1	1
1522	171	10:8111409:C:T	rs422628	10	8111409	8.7e-12	4	4				1522	171	10:8111409:C:T	rs422628	10	8111409	8.7e-12	4	4
1523	172	10:28781367:A:G	rs2807742	10	28781367	7.4e-11	117	102				1523	172	10:28781367:A:G	rs2807742	10	28781367	7.4e-11	117	102
1524	172	10:28819406:A:G	rs1072523	10	28819406	1.4e-08	63	58				1524	172	10:28819406:A:G	rs1072523	10	28819406	1.4e-08	63	58
1525	172	10:28820522:C:CA	rs746542157	10	28820522	3.5e-08	1	1				1525	172	10:28820522:C:CA	rs746542157	10	28820522	3.5e-08	1	1
1526	173	10:44922040:C:T	rs17156360	10	44922040	4.7e-08	5	5				1526	173	10:44922040:C:T	rs17156360	10	44922040	4.7e-08	5	5
1527	174	10:50303536:C:T	rs7084861	10	50303536	3.1e-09	73	68				1527	174	10:50303536:C:T	rs7084861	10	50303536	3.1e-09	73	68
1528	174	10:50313886:G:GTA	rs34327380	10	50313886	1.7e-08	16	14				1528	174	10:50313886:G:GTA	rs34327380	10	50313886	1.7e-08	16	14
1529	175	10:63697616:C:G	rs2893880	10	63697616	4.5e-10	5	5				1529	175	10:63697616:C:G	rs2893880	10	63697616	4.5e-10	5	5
1530	175	10:63721176:C:T	rs7090445	10	63721176	2.7e-17	31	30				1530	175	10:63721176:C:T	rs7090445	10	63721176	2.7e-17	31	30
1531	175	10:63721595:C:T	rs10430495	10	63721595	1.9e-13	18	18				1531	175	10:63721595:C:T	rs10430495	10	63721595	1.9e-13	18	18
1532	175	10:63731984:C:CT	rs367855513	10	63731984	1.1e-08	9	9				1532	175	10:63731984:C:CT	rs367855513	10	63731984	1.1e-08	9	9
1533	175	10:63750800:T:TACAC	rs59216824	10	63750800	3.6e-10	4	4				1533	175	10:63750800:T:TACAC	rs59216824	10	63750800	3.6e-10	4	4
1534	175	10:63756199:A:G	rs2893877	10	63756199	5.4e-09	1	1				1534	175	10:63756199:A:G	rs2893877	10	63756199	5.4e-09	1	1
1535	176	10:72362895:A:G	rs35069510	10	72362895	3.7e-09	1	1				1535	176	10:72362895:A:G	rs35069510	10	72362895	3.7e-09	1	1
1536	176	10:72382869:A:C	rs142239370	10	72382869	4.2e-19	5	5				1536	176	10:72382869:A:C	rs142239370	10	72382869	4.2e-19	5	5
1537	177	10:73508791:C:T	rs748113	10	73508791	3.3e-15	1	1				1537	177	10:73508791:C:T	rs748113	10	73508791	3.3e-15	1	1
1538	177	10:73514364:A:G	rs7084874	10	73514364	1.2e-08	12	10				1538	177	10:73514364:A:G	rs7084874	10	73514364	1.2e-08	12	10
1539	177	10:73583948:T:TG	rs760381704	10	73583948	1.9e-08	24	19				1539	177	10:73583948:T:TG	rs760381704	10	73583948	1.9e-08	24	19
1540	178	10:81032817:C:G	rs1250545	10	81032817	5e-11	16	14				1540	178	10:81032817:C:G	rs1250545	10	81032817	5e-11	16	14
1541	178	10:81043743:A:G	rs1108618	10	81043743	1.1e-12	33	30				1541	178	10:81043743:A:G	rs1108618	10	81043743	1.1e-12	33	30
1542	178	10:81060474:C:T	rs1250549	10	81060474	1.6e-11	15	15				1542	178	10:81060474:C:T	rs1250549	10	81060474	1.6e-11	15	15
1543	179	10:89681458:A:G	rs59085061	10	89681458	3.8e-09	27	26				1543	179	10:89681458:A:G	rs59085061	10	89681458	3.8e-09	27	26
1544	180	10:94408857:G:T	rs12358273	10	94408857	1e-08	1	1				1544	180	10:94408857:G:T	rs12358273	10	94408857	1e-08	1	1
1545	180	10:94502738:C:T	rs1539330	10	94502738	1.8e-11	1	1				1545	180	10:94502738:C:T	rs1539330	10	94502738	1.8e-11	1	1
1546	180	10:94513600:A:T	rs6583839	10	94513600	7.1e-10	1	1				1546	180	10:94513600:A:T	rs6583839	10	94513600	7.1e-10	1	1
1547	180	10:94515203:A:C	rs34664889	10	94515203	4.4e-13	79	72				1547	180	10:94515203:A:C	rs34664889	10	94515203	4.4e-13	79	72
1548	180	10:94557953:A:G	rs138256769	10	94557953	4.7e-11	1	1				1548	180	10:94557953:A:G	rs138256769	10	94557953	4.7e-11	1	1
1549	181	10:98950477:C:T	rs7474809	10	98950477	1.5e-09	1	1				1549	181	10:98950477:C:T	rs7474809	10	98950477	1.5e-09	1	1
1550	181	10:98951349:G:T	rs71486114	10	98951349	4.8e-08	3	3				1550	181	10:98951349:G:T	rs71486114	10	98951349	4.8e-08	3	3
1551	181	10:98968783:A:T	rs10882874	10	98968783	4.6e-15	62	57				1551	181	10:98968783:A:T	rs10882874	10	98968783	4.6e-15	62	57
1552	181	10:98970185:A:G	rs7911322	10	98970185	2.7e-12	17	12				1552	181	10:98970185:A:G	rs7911322	10	98970185	2.7e-12	17	12
1553	181	10:99009554:C:CT	rs142577075	10	99009554	7.6e-09	58	55				1553	181	10:99009554:C:CT	rs142577075	10	99009554	7.6e-09	58	55
1554	181	10:99032375:A:G	rs793520	10	99032375	5.1e-15	91	87				1554	181	10:99032375:A:G	rs793520	10	99032375	5.1e-15	91	87
1555	181	10:99037384:A:T	rs567551004	10	99037384	5.1e-11	1	1				1555	181	10:99037384:A:T	rs567551004	10	99037384	5.1e-11	1	1
1556	181	10:99074151:C:T	rs10786328	10	99074151	8e-09	8	7				1556	181	10:99074151:C:T	rs10786328	10	99074151	8e-09	8	7
1557	181	10:99088181:C:T	rs10786332	10	99088181	3.2e-18	103	99				1557	181	10:99088181:C:T	rs10786332	10	99088181	3.2e-18	103	99
1558	181	10:99096211:A:AT	rs35815893	10	99096211	6.6e-17	13	13				1558	181	10:99096211:A:AT	rs35815893	10	99096211	6.6e-17	13	13
1559	181	10:99115865:T:TG	rs769806255	10	99115865	1.2e-08	194	177				1559	181	10:99115865:T:TG	rs769806255	10	99115865	1.2e-08	194	177
1560	181	10:99123332:C:G	rs11817846	10	99123332	5.9e-13	67	64				1560	181	10:99123332:C:G	rs11817846	10	99123332	5.9e-13	67	64
1561	182	10:105176179:C:T	rs7894407	10	105176179	3.2e-08	22	18				1561	182	10:105176179:C:T	rs7894407	10	105176179	3.2e-08	22	18
1562	183	10:121049819:A:G	rs11198861	10	121049819	1.2e-09	10	10				1562	183	10:121049819:A:G	rs11198861	10	121049819	1.2e-09	10	10
1563	184	10:126362648:C:G	rs10901803	10	126362648	5.1e-10	65	63				1563	184	10:126362648:C:G	rs10901803	10	126362648	5.1e-10	65	63
1564	185	10:133757949:C:CT	rs530006092	10	133757949	8.4e-09	4	4				1564	185	10:133757949:C:CT	rs530006092	10	133757949	8.4e-09	4	4
1565	186	11:124655:A:C	rs568309688	11	124655	9.3e-09	3	3				1565	186	11:124655:A:C	rs568309688	11	124655	9.3e-09	3	3
1566	186	11:180231:A:G	rs201265508	11	180231	2.8e-08	13	13				1566	186	11:180231:A:G	rs201265508	11	180231	2.8e-08	13	13
1567	186	11:183530:G:T	rs61871127	11	183530	3.5e-08	2	2				1567	186	11:183530:G:T	rs61871127	11	183530	3.5e-08	2	2
1568	186	11:190870:C:CCTT	rs113627246	11	190870	3.9e-08	1	1				1568	186	11:190870:C:CCTT	rs113627246	11	190870	3.9e-08	1	1
1569	186	11:196606:A:C	rs28416859	11	196606	9.1e-10	2	2				1569	186	11:196606:A:C	rs28416859	11	196606	9.1e-10	2	2
1570	186	11:201584:A:T	rs1976848	11	201584	1.1e-09	70	65				1570	186	11:201584:A:T	rs1976848	11	201584	1.1e-09	70	65
1571	186	11:219538:A:G	rs4758633	11	219538	3e-11	10	5				1571	186	11:219538:A:G	rs4758633	11	219538	3e-11	10	5
1572	186	11:247972:A:C	rs3020900	11	247972	6.2e-10	3	3				1572	186	11:247972:A:C	rs3020900	11	247972	6.2e-10	3	3
1573	186	11:271469:A:C	rs760057	11	271469	4.8e-08	6	6				1573	186	11:271469:A:C	rs760057	11	271469	4.8e-08	6	6
1574	186	11:279214:C:G	rs760058	11	279214	4.4e-11	30	29				1574	186	11:279214:C:G	rs760058	11	279214	4.4e-11	30	29
1575	186	11:283415:A:G	rs9736609	11	283415	3.9e-12	53	49				1575	186	11:283415:A:G	rs9736609	11	283415	3.9e-12	53	49
1576	186	11:285653:C:G	rs34459139	11	285653	3.1e-10	16	16				1576	186	11:285653:C:G	rs34459139	11	285653	3.1e-10	16	16
1577	186	11:286621:A:G	rs9737419	11	286621	2e-08	2	2				1577	186	11:286621:A:G	rs9737419	11	286621	2e-08	2	2
1578	186	11:299749:A:G	rs112961915	11	299749	1.7e-12	3	3				1578	186	11:299749:A:G	rs112961915	11	299749	1.7e-12	3	3
1579	186	11:300228:C:G	rs11603142	11	300228	1.3e-09	2	2				1579	186	11:300228:C:G	rs11603142	11	300228	1.3e-09	2	2
1580	186	11:302619:C:G	rs67463956	11	302619	4.7e-08	1	1				1580	186	11:302619:C:G	rs67463956	11	302619	4.7e-08	1	1
1581	186	11:303271:A:T	rs6598046	11	303271	3.7e-29	4	4				1581	186	11:303271:A:T	rs6598046	11	303271	3.7e-29	4	4
1582	186	11:306884:C:T	rs10751647	11	306884	1.2e-27	7	7				1582	186	11:306884:C:T	rs10751647	11	306884	1.2e-27	7	7
1583	186	11:307726:A:G	rs2031090	11	307726	7.5e-34	2	2				1583	186	11:307726:A:G	rs2031090	11	307726	7.5e-34	2	2
1584	186	11:307912:C:T	rs7480474	11	307912	1.2e-12	1	1				1584	186	11:307912:C:T	rs7480474	11	307912	1.2e-12	1	1
1585	186	11:307939:C:CT	rs34498415	11	307939	1.4e-09	1	1				1585	186	11:307939:C:CT	rs34498415	11	307939	1.4e-09	1	1
1586	186	11:307948:C:T	rs4584560	11	307948	1.7e-17	1	1				1586	186	11:307948:C:T	rs4584560	11	307948	1.7e-17	1	1
1587	186	11:308314:C:T	rs14408	11	308314	2.2e-34	9	9				1587	186	11:308314:C:T	rs14408	11	308314	2.2e-34	9	9
1588	186	11:308363:C:G	rs1058935	11	308363	1.5e-27	13	11				1588	186	11:308363:C:G	rs1058935	11	308363	1.5e-27	13	11
1589	186	11:309508:A:G	rs741738	11	309508	6e-30	5	5				1589	186	11:309508:A:G	rs741738	11	309508	6e-30	5	5
1590	186	11:320836:C:T	rs34481144	11	320836	1.6e-21	12	12				1590	186	11:320836:C:T	rs34481144	11	320836	1.6e-21	12	12
1591	186	11:320988:A:G	rs7479267	11	320988	4.4e-09	3	3				1591	186	11:320988:A:G	rs7479267	11	320988	4.4e-09	3	3
1592	186	11:322722:C:T	rs10794307	11	322722	2.2e-18	10	10				1592	186	11:322722:C:T	rs10794307	11	322722	2.2e-18	10	10
1593	186	11:323507:A:G	rs7948108	11	323507	7.7e-12	12	12				1593	186	11:323507:A:G	rs7948108	11	323507	7.7e-12	12	12
1594	186	11:326384:C:G	rs74044565	11	326384	1.7e-09	5	5				1594	186	11:326384:C:G	rs74044565	11	326384	1.7e-09	5	5
1595	186	11:333347:A:G	rs7948457	11	333347	4.8e-11	14	14				1595	186	11:333347:A:G	rs7948457	11	333347	4.8e-11	14	14
1596	186	11:335795:A:G	rs73398544	11	335795	1.1e-10	1	1				1596	186	11:335795:A:G	rs73398544	11	335795	1.1e-10	1	1
1597	187	11:3855868:C:T	rs4379840	11	3855868	1e-10	6	6				1597	187	11:3855868:C:T	rs4379840	11	3855868	1e-10	6	6
1598	188	11:4232718:C:T	rs7483001	11	4232718	6.4e-09	79	76				1598	188	11:4232718:C:T	rs7483001	11	4232718	6.4e-09	79	76
1599	188	11:4236709:C:G	rs920822	11	4236709	3.2e-08	7	7				1599	188	11:4236709:C:G	rs920822	11	4236709	3.2e-08	7	7
1600	189	11:36088417:C:G	rs1499510	11	36088417	1.4e-08	12	12				1600	189	11:36088417:C:G	rs1499510	11	36088417	1.4e-08	12	12
1601	190	11:59852444:G:GT	rs10712048	11	59852444	1.4e-08	41	41				1601	190	11:59852444:G:GT	rs10712048	11	59852444	1.4e-08	41	41
1602	191	11:61599347:A:G	rs61897793	11	61599347	6.3e-10	8	8				1602	191	11:61599347:A:G	rs61897793	11	61599347	6.3e-10	8	8
1603	191	11:61618831:C:T	rs174593	11	61618831	7.1e-09	18	15				1603	191	11:61618831:C:T	rs174593	11	61618831	7.1e-09	18	15
1604	192	11:63858227:G:T	rs2253398	11	63858227	6e-11	11	11				1604	192	11:63858227:G:T	rs2253398	11	63858227	6e-11	11	11
1605	192	11:64004643:C:G	rs12294913	11	64004643	6e-11	17	15				1605	192	11:64004643:C:G	rs12294913	11	64004643	6e-11	17	15
1606	192	11:64101691:A:T	rs3903175	11	64101691	1.2e-08	18	17				1606	192	11:64101691:A:T	rs3903175	11	64101691	1.2e-08	18	17
1607	193	11:64602481:A:G	rs200109797	11	64602481	1.2e-08	4	4				1607	193	11:64602481:A:G	rs200109797	11	64602481	1.2e-08	4	4
1608	194	11:82779165:C:CA	rs578139285	11	82779165	1.4e-08	2	2				1608	194	11:82779165:C:CA	rs578139285	11	82779165	1.4e-08	2	2
1609	195	11:100428969:G:T	rs17095168	11	100428969	4.3e-09	71	65				1609	195	11:100428969:G:T	rs17095168	11	100428969	4.3e-09	71	65
1610	195	11:100435284:A:G	rs12365580	11	100435284	8e-09	24	24				1610	195	11:100435284:A:G	rs12365580	11	100435284	8e-09	24	24
1611	196	11:108067234:A:ATAAT	rs776690629	11	108067234	1.1e-10	290	269				1611	196	11:108067234:A:ATAAT	rs776690629	11	108067234	1.1e-10	290	269
1612	197	11:113958142:G:GT	rs745502811	11	113958142	7.9e-10	9	8				1612	197	11:113958142:G:GT	rs745502811	11	113958142	7.9e-10	9	8
1613	198	11:117074229:C:T	rs641620	11	117074229	2.3e-08	62	57				1613	198	11:117074229:C:T	rs641620	11	117074229	2.3e-08	62	57
1614	199	11:118966521:C:T	rs2509049	11	118966521	2.6e-09	48	46				1614	199	11:118966521:C:T	rs2509049	11	118966521	2.6e-09	48	46
1615	199	11:119028813:C:G	rs626776	11	119028813	7.9e-09	5	5				1615	199	11:119028813:C:G	rs626776	11	119028813	7.9e-09	5	5
1616	199	11:119030752:C:T	rs674424	11	119030752	1.6e-08	1	1				1616	199	11:119030752:C:T	rs674424	11	119030752	1.6e-08	1	1
1617	200	11:122489473:C:T	rs17246711	11	122489473	1.8e-11	10	8				1617	200	11:122489473:C:T	rs17246711	11	122489473	1.8e-11	10	8
1618	200	11:122489595:A:G	rs1308	11	122489595	2e-11	6	6				1618	200	11:122489595:A:G	rs1308	11	122489595	2e-11	6	6
1619	200	11:122500709:A:AAC	rs758551252	11	122500709	3.6e-09	1	1				1619	200	11:122500709:A:AAC	rs758551252	11	122500709	3.6e-09	1	1
1620	200	11:122514281:A:C	rs58432776	11	122514281	1.1e-35	76	72				1620	200	11:122514281:A:C	rs58432776	11	122514281	1.1e-35	76	72
1621	200	11:122521986:A:G	rs61911501	11	122521986	3.6e-11	1	1				1621	200	11:122521986:A:G	rs61911501	11	122521986	3.6e-11	1	1
1622	200	11:122525308:G:T	rs10892871	11	122525308	4.4e-28	42	38				1622	200	11:122525308:G:T	rs10892871	11	122525308	4.4e-28	42	38
1623	200	11:122528352:A:C	rs12421055	11	122528352	8.4e-16	20	19				1623	200	11:122528352:A:C	rs12421055	11	122528352	8.4e-16	20	19
1624	200	11:122544054:C:T	rs7940176	11	122544054	1.3e-14	19	19				1624	200	11:122544054:C:T	rs7940176	11	122544054	1.3e-14	19	19
1625	200	11:122553691:C:T	rs10790520	11	122553691	1.6e-09	1	1				1625	200	11:122553691:C:T	rs10790520	11	122553691	1.6e-09	1	1
1626	200	11:122557750:A:G	rs11218755	11	122557750	5.8e-11	11	10				1626	200	11:122557750:A:G	rs11218755	11	122557750	5.8e-11	11	10
1627	200	11:122558850:C:T	rs10750219	11	122558850	3.9e-11	6	6				1627	200	11:122558850:C:T	rs10750219	11	122558850	3.9e-11	6	6
1628	200	11:122569246:A:G	rs7929077	11	122569246	5.7e-11	4	4				1628	200	11:122569246:A:G	rs7929077	11	122569246	5.7e-11	4	4
1629	200	11:122575256:C:T	rs66495925	11	122575256	1.6e-10	11	10				1629	200	11:122575256:C:T	rs66495925	11	122575256	1.6e-10	11	10
1630	200	11:122585790:A:G	rs12363985	11	122585790	5.5e-11	1	1				1630	200	11:122585790:A:G	rs12363985	11	122585790	5.5e-11	1	1
1631	201	11:123355391:A:G	rs35923643	11	123355391	3.1e-08	15	15				1631	201	11:123355391:A:G	rs35923643	11	123355391	3.1e-08	15	15
1632	202	11:126082661:C:T	rs547862	11	126082661	1.9e-08	4	3				1632	202	11:126082661:C:T	rs547862	11	126082661	1.9e-08	4	3
1633	202	11:126181847:A:C	rs73017394	11	126181847	7.4e-11	73	70				1633	202	11:126181847:A:C	rs73017394	11	126181847	7.4e-11	73	70
1634	203	11:128196675:C:T	rs11221249	11	128196675	7.8e-10	7	7				1634	203	11:128196675:C:T	rs11221249	11	128196675	7.8e-10	7	7
1635	203	11:128218297:A:G	rs7937445	11	128218297	1.1e-09	15	12				1635	203	11:128218297:A:G	rs7937445	11	128218297	1.1e-09	15	12
1636	203	11:128336438:C:T	rs10893873	11	128336438	3e-08	2	2				1636	203	11:128336438:C:T	rs10893873	11	128336438	3e-08	2	2
1637	203	11:128379964:A:G	rs7951925	11	128379964	1.2e-09	8	7				1637	203	11:128379964:A:G	rs7951925	11	128379964	1.2e-09	8	7
1638	203	11:128380742:A:C	rs7924522	11	128380742	3.7e-08	3	3				1638	203	11:128380742:A:C	rs7924522	11	128380742	3.7e-08	3	3
1639	203	11:128385906:C:T	rs11221335	11	128385906	1.5e-09	9	8				1639	203	11:128385906:C:T	rs11221335	11	128385906	1.5e-09	9	8
1640	203	11:128406438:A:G	rs3802826	11	128406438	2.7e-13	14	12				1640	203	11:128406438:A:G	rs3802826	11	128406438	2.7e-13	14	12
1641	203	11:128482165:A:G	rs76474462	11	128482165	1.6e-11	12	11				1641	203	11:128482165:A:G	rs76474462	11	128482165	1.6e-11	12	11
1642	203	11:128483966:A:T	rs7484216	11	128483966	3.5e-12	7	7				1642	203	11:128483966:A:T	rs7484216	11	128483966	3.5e-12	7	7
1643	203	11:128486141:A:ATG	rs202033073	11	128486141	9.1e-12	1	1				1643	203	11:128486141:A:ATG	rs202033073	11	128486141	9.1e-12	1	1
1644	203	11:128489535:C:T	rs4245082	11	128489535	3.6e-09	11	10				1644	203	11:128489535:C:T	rs4245082	11	128489535	3.6e-09	11	10
1645	203	11:128490742:C:T	rs11221395	11	128490742	2.1e-08	3	3				1645	203	11:128490742:C:T	rs11221395	11	128490742	2.1e-08	3	3
1646	203	11:128492549:G:T	rs7127911	11	128492549	3.9e-14	3	3				1646	203	11:128492549:G:T	rs7127911	11	128492549	3.9e-14	3	3
1647	203	11:128501572:A:G	rs7935286	11	128501572	6.1e-09	3	2				1647	203	11:128501572:A:G	rs7935286	11	128501572	6.1e-09	3	2
1648	204	12:6486656:C:T	rs879605	12	6486656	4.8e-08	4	4				1648	204	12:6486656:C:T	rs879605	12	6486656	4.8e-08	4	4
1649	204	12:6489113:A:C	rs2364477	12	6489113	1.6e-16	3	3				1649	204	12:6489113:A:C	rs2364477	12	6489113	1.6e-16	3	3
1650	204	12:6495912:G:GT	rs540208368	12	6495912	8.8e-15	4	4				1650	204	12:6495912:G:GT	rs540208368	12	6495912	8.8e-15	4	4
1651	204	12:6498968:C:CAA	rs79739824	12	6498968	1.6e-10	1	1				1651	204	12:6498968:C:CAA	rs79739824	12	6498968	1.6e-10	1	1
1652	204	12:6503500:C:G	rs12296430	12	6503500	9.6e-34	6	6				1652	204	12:6503500:C:G	rs12296430	12	6503500	9.6e-34	6	6
1653	204	12:6504773:G:T	rs10774430	12	6504773	6.7e-15	16	16				1653	204	12:6504773:G:T	rs10774430	12	6504773	6.7e-15	16	16
1654	204	12:6506237:A:AT	rs34717474	12	6506237	3.1e-22	6	6				1654	204	12:6506237:A:AT	rs34717474	12	6506237	3.1e-22	6	6
1655	204	12:6516231:C:G	rs11064177	12	6516231	1.9e-29	7	6				1655	204	12:6516231:C:G	rs11064177	12	6516231	1.9e-29	7	6
1656	204	12:6520494:C:G	rs9634156	12	6520494	1.7e-08	1	1				1656	204	12:6520494:C:G	rs9634156	12	6520494	1.7e-08	1	1
1657	205	12:9501898:A:C	rs4883243	12	9501898	2.2e-08	64	61				1657	205	12:9501898:A:C	rs4883243	12	9501898	2.2e-08	64	61
1658	205	12:9584916:C:T	rs3882934	12	9584916	4.4e-08	1	1				1658	205	12:9584916:C:T	rs3882934	12	9584916	4.4e-08	1	1
1659	205	12:9759946:G:T	rs771906684	12	9759946	3.4e-08	1	1				1659	205	12:9759946:G:T	rs771906684	12	9759946	3.4e-08	1	1
1660	205	12:9766078:A:C	rs202060881	12	9766078	2.9e-08	59	52				1660	205	12:9766078:A:C	rs202060881	12	9766078	2.9e-08	59	52
1661	205	12:9811483:A:AG	rs35986129	12	9811483	1.2e-21	70	67				1661	205	12:9811483:A:AG	rs35986129	12	9811483	1.2e-21	70	67
1662	205	12:9816429:G:T	rs7959272	12	9816429	4.6e-11	9	7				1662	205	12:9816429:G:T	rs7959272	12	9816429	4.6e-11	9	7
1663	205	12:9820080:A:C	rs11052282	12	9820080	1.1e-08	87	82				1663	205	12:9820080:A:C	rs11052282	12	9820080	1.1e-08	87	82
1664	205	12:9823859:C:G	rs11052303	12	9823859	3.2e-10	84	77				1664	205	12:9823859:C:G	rs11052303	12	9823859	3.2e-10	84	77
1665	205	12:9834481:A:C	rs11052384	12	9834481	5.8e-17	1	1				1665	205	12:9834481:A:C	rs11052384	12	9834481	5.8e-17	1	1
1666	205	12:9835925:G:T	rs76226393	12	9835925	2.8e-31	1	1				1666	205	12:9835925:G:T	rs76226393	12	9835925	2.8e-31	1	1
1667	205	12:9837998:C:T	rs2080211	12	9837998	5.9e-24	35	33				1667	205	12:9837998:C:T	rs2080211	12	9837998	5.9e-24	35	33
1668	205	12:9843733:A:G	rs10844472	12	9843733	1.8e-25	41	39				1668	205	12:9843733:A:G	rs10844472	12	9843733	1.8e-25	41	39
1669	205	12:9849143:A:G	rs200080026	12	9849143	6.7e-29	68	65				1669	205	12:9849143:A:G	rs200080026	12	9849143	6.7e-29	68	65
1670	205	12:9867339:A:C	rs12812783	12	9867339	2e-09	45	44				1670	205	12:9867339:A:C	rs12812783	12	9867339	2e-09	45	44
1671	205	12:9869740:C:T	rs7961903	12	9869740	5.5e-11	1	1				1671	205	12:9869740:C:T	rs7961903	12	9869740	5.5e-11	1	1
1672	205	12:9875533:C:T	rs75867398	12	9875533	4e-09	1	1				1672	205	12:9875533:C:T	rs75867398	12	9875533	4e-09	1	1
1673	205	12:9879464:A:C	rs73061613	12	9879464	3.1e-08	1	1				1673	205	12:9879464:A:C	rs73061613	12	9879464	3.1e-08	1	1
1674	205	12:9885961:A:G	rs10492165	12	9885961	1.8e-51	57	53				1674	205	12:9885961:A:G	rs10492165	12	9885961	1.8e-51	57	53
1675	205	12:9902666:A:G	rs11608493	12	9902666	1.4e-15	1	1				1675	205	12:9902666:A:G	rs11608493	12	9902666	1.4e-15	1	1
1676	205	12:9903558:A:G	rs3176809	12	9903558	1.7e-10	2	2				1676	205	12:9903558:A:G	rs3176809	12	9903558	1.7e-10	2	2
1677	205	12:9905851:A:C	rs917911	12	9905851	3.8e-57	6	6				1677	205	12:9905851:A:C	rs917911	12	9905851	3.8e-57	6	6
1678	205	12:9906324:A:G	rs111791571	12	9906324	4.8e-15	1	1				1678	205	12:9906324:A:G	rs111791571	12	9906324	4.8e-15	1	1
1679	205	12:9909483:A:T	rs7304618	12	9909483	1.8e-08	1	1				1679	205	12:9909483:A:T	rs7304618	12	9909483	1.8e-08	1	1
1680	205	12:9910132:A:C	rs10844706	12	9910132	4e-74	70	67				1680	205	12:9910132:A:C	rs10844706	12	9910132	4e-74	70	67
1681	205	12:9911087:A:T	rs3176792	12	9911087	1.4e-13	40	37				1681	205	12:9911087:A:T	rs3176792	12	9911087	1.4e-13	40	37
1682	205	12:9917106:A:C	rs3176774	12	9917106	9.4e-31	3	3				1682	205	12:9917106:A:C	rs3176774	12	9917106	9.4e-31	3	3
1683	205	12:9918800:A:G	rs61914581	12	9918800	1.8e-14	2	2				1683	205	12:9918800:A:G	rs61914581	12	9918800	1.8e-14	2	2
1684	205	12:9919061:C:G	rs118103654	12	9919061	3e-11	1	1				1684	205	12:9919061:C:G	rs118103654	12	9919061	3e-11	1	1
1685	205	12:9922829:A:T	rs724668	12	9922829	5.9e-83	38	33				1685	205	12:9922829:A:T	rs724668	12	9922829	5.9e-83	38	33
1686	205	12:9931643:C:T	rs7976639	12	9931643	2.1e-57	60	59				1686	205	12:9931643:C:T	rs7976639	12	9931643	2.1e-57	60	59
1687	205	12:9939485:G:GCA	rs148125883	12	9939485	8e-45	1	1				1687	205	12:9939485:G:GCA	rs148125883	12	9939485	8e-45	1	1
1688	205	12:9939813:A:G	rs2895990	12	9939813	1.5e-31	1	1				1688	205	12:9939813:A:G	rs2895990	12	9939813	1.5e-31	1	1
1689	205	12:9940574:A:G	rs4763322	12	9940574	2.1e-12	2	2				1689	205	12:9940574:A:G	rs4763322	12	9940574	2.1e-12	2	2
1690	205	12:9940590:A:G	rs2080212	12	9940590	1.4e-13	9	9				1690	205	12:9940590:A:G	rs2080212	12	9940590	1.4e-13	9	9
1691	205	12:9945019:A:ATG	rs200616715	12	9945019	7.5e-14	1	1				1691	205	12:9945019:A:ATG	rs200616715	12	9945019	7.5e-14	1	1
1692	205	12:9947200:C:T	rs11609005	12	9947200	6.3e-17	8	8				1692	205	12:9947200:C:T	rs11609005	12	9947200	6.3e-17	8	8
1693	205	12:9947703:A:G	rs7485167	12	9947703	1.3e-09	1	1				1693	205	12:9947703:A:G	rs7485167	12	9947703	1.3e-09	1	1
1694	205	12:9954487:A:G	rs11525542	12	9954487	1.2e-10	7	7				1694	205	12:9954487:A:G	rs11525542	12	9954487	1.2e-10	7	7
1695	205	12:9959951:C:T	rs17459247	12	9959951	3.6e-09	28	24				1695	205	12:9959951:C:T	rs17459247	12	9959951	3.6e-09	28	24
1696	205	12:9984303:A:T	rs116862200	12	9984303	1.6e-12	1	1				1696	205	12:9984303:A:T	rs116862200	12	9984303	1.6e-12	1	1
1697	206	12:10571584:G:T	rs182561471	12	10571584	4.9e-08	1	1				1697	206	12:10571584:G:T	rs182561471	12	10571584	4.9e-08	1	1
1698	206	12:10591852:C:T	rs34255572	12	10591852	1.3e-10	118	113				1698	206	12:10591852:C:T	rs34255572	12	10591852	1.3e-10	118	113
1699	206	12:10620041:C:T	rs2417740	12	10620041	3.9e-08	118	112				1699	206	12:10620041:C:T	rs2417740	12	10620041	3.9e-08	118	112
1700	207	12:12521151:A:C	rs61923561	12	12521151	2e-15	1	1				1700	207	12:12521151:A:C	rs61923561	12	12521151	2e-15	1	1
1701	207	12:12554861:G:T	rs7960048	12	12554861	3.5e-09	17	15				1701	207	12:12554861:G:T	rs7960048	12	12554861	3.5e-09	17	15
1702	207	12:12622025:A:G	rs12369319	12	12622025	1.1e-08	41	33				1702	207	12:12622025:A:G	rs12369319	12	12622025	1.1e-08	41	33
1703	207	12:12836088:C:T	rs10845608	12	12836088	1.4e-08	17	16				1703	207	12:12836088:C:T	rs10845608	12	12836088	1.4e-08	17	16
1704	207	12:12864389:A:G	rs2417223	12	12864389	6.8e-09	10	9				1704	207	12:12864389:A:G	rs2417223	12	12864389	6.8e-09	10	9
1705	207	12:12866619:A:T	rs11055025	12	12866619	3.2e-09	21	19				1705	207	12:12866619:A:T	rs11055025	12	12866619	3.2e-09	21	19
1706	207	12:12882290:T:TA	rs35625851	12	12882290	2.9e-12	9	9				1706	207	12:12882290:T:TA	rs35625851	12	12882290	2.9e-12	9	9
1707	207	12:12883570:A:G	rs12828438	12	12883570	3.8e-08	17	16				1707	207	12:12883570:A:G	rs12828438	12	12883570	3.8e-08	17	16
1708	207	12:12887811:C:T	rs56692845	12	12887811	5.6e-09	14	11				1708	207	12:12887811:C:T	rs56692845	12	12887811	5.6e-09	14	11
1709	207	12:12890157:G:GT	rs11405631	12	12890157	3.8e-09	4	4				1709	207	12:12890157:G:GT	rs11405631	12	12890157	3.8e-09	4	4
1710	208	12:48213720:C:G	rs113736796	12	48213720	1.5e-11	2	2				1710	208	12:48213720:C:G	rs113736796	12	48213720	1.5e-11	2	2
1711	208	12:48227128:C:G	rs2544034	12	48227128	2.3e-09	3	3				1711	208	12:48227128:C:G	rs2544034	12	48227128	2.3e-09	3	3
1712	208	12:48357014:A:C	rs4760674	12	48357014	3.2e-08	12	11				1712	208	12:48357014:A:C	rs4760674	12	48357014	3.2e-08	12	11
1713	208	12:48374826:G:T	rs2276458	12	48374826	2.7e-08	7	7				1713	208	12:48374826:G:T	rs2276458	12	48374826	2.7e-08	7	7
1714	208	12:48376503:C:T	rs3829736	12	48376503	1.9e-10	23	22				1714	208	12:48376503:C:T	rs3829736	12	48376503	1.9e-10	23	22
1715	209	12:51322730:A:T	rs10876121	12	51322730	3.2e-08	34	33				1715	209	12:51322730:A:T	rs10876121	12	51322730	3.2e-08	34	33
1716	210	12:54011487:C:T	rs117788567	12	54011487	1.5e-11	12	12				1716	210	12:54011487:C:T	rs117788567	12	54011487	1.5e-11	12	12
1717	211	12:69644392:A:G	rs370574308	12	69644392	2.9e-16	38	32				1717	211	12:69644392:A:G	rs370574308	12	69644392	2.9e-16	38	32
1718	211	12:69645235:G:T	rs10784773	12	69645235	6.8e-17	50	42				1718	211	12:69645235:G:T	rs10784773	12	69645235	6.8e-17	50	42
1719	211	12:69706723:T:TACTGCCACTGCC	rs368013476	12	69706723	1.8e-11	1	1				1719	211	12:69706723:T:TACTGCCACTGCC	rs368013476	12	69706723	1.8e-11	1	1
1720	211	12:69712608:G:T	rs12809946	12	69712608	1.6e-14	87	77				1720	211	12:69712608:G:T	rs12809946	12	69712608	1.6e-14	87	77
1721	211	12:69732105:C:T	rs4761234	12	69732105	1e-21	117	107				1721	211	12:69732105:C:T	rs4761234	12	69732105	1e-21	117	107
1722	211	12:69754447:A:AT	rs552180897	12	69754447	2.6e-12	73	69				1722	211	12:69754447:A:AT	rs552180897	12	69754447	2.6e-12	73	69
1723	211	12:69755799:G:T	rs7958811	12	69755799	9.8e-09	1	1				1723	211	12:69755799:G:T	rs7958811	12	69755799	9.8e-09	1	1
1724	211	12:69792025:A:G	rs315143	12	69792025	3e-10	18	15				1724	211	12:69792025:A:G	rs315143	12	69792025	3e-10	18	15
1725	211	12:69794856:A:G	rs10878976	12	69794856	1.9e-11	9	7				1725	211	12:69794856:A:G	rs10878976	12	69794856	1.9e-11	9	7
1726	211	12:69807303:C:T	rs7973263	12	69807303	1.2e-11	22	21				1726	211	12:69807303:C:T	rs7973263	12	69807303	1.2e-11	22	21
1727	212	12:111299974:A:G	rs7303049	12	111299974	2e-10	1	1				1727	212	12:111299974:A:G	rs7303049	12	111299974	2e-10	1	1
1728	212	12:111335752:C:G	rs11065755	12	111335752	9.4e-12	1	1				1728	212	12:111335752:C:G	rs11065755	12	111335752	9.4e-12	1	1
1729	212	12:111352848:A:C	rs933296	12	111352848	3.1e-08	3	3				1729	212	12:111352848:A:C	rs933296	12	111352848	3.1e-08	3	3
1730	212	12:111388772:A:G	rs546059622	12	111388772	9e-13	2	2				1730	212	12:111388772:A:G	rs546059622	12	111388772	9e-13	2	2
1731	212	12:111407149:A:ATTTTCTTTTC	rs139639166	12	111407149	1.5e-20	21	21				1731	212	12:111407149:A:ATTTTCTTTTC	rs139639166	12	111407149	1.5e-20	21	21
1732	212	12:111412908:C:T	rs11065785	12	111412908	9.8e-22	106	95				1732	212	12:111412908:C:T	rs11065785	12	111412908	9.8e-22	106	95
1733	212	12:111438001:A:G	rs7304705	12	111438001	7.1e-11	2	1				1733	212	12:111438001:A:G	rs7304705	12	111438001	7.1e-11	2	1
1734	212	12:111567496:A:G	rs7314904	12	111567496	4e-08	9	9				1734	212	12:111567496:A:G	rs7314904	12	111567496	4e-08	9	9
1735	212	12:111582630:C:T	rs73413596	12	111582630	2.8e-11	6	6				1735	212	12:111582630:C:T	rs73413596	12	111582630	2.8e-11	6	6
1736	212	12:111597131:T:TTC	rs760526003	12	111597131	7.9e-12	21	20				1736	212	12:111597131:T:TTC	rs760526003	12	111597131	7.9e-12	21	20
1737	212	12:111600134:G:T	rs11065822	12	111600134	4e-28	6	5				1737	212	12:111600134:G:T	rs11065822	12	111600134	4e-28	6	5
1738	212	12:111614736:C:T	rs6489979	12	111614736	1.7e-12	3	3				1738	212	12:111614736:C:T	rs6489979	12	111614736	1.7e-12	3	3
1739	212	12:111631733:C:T	rs4766551	12	111631733	3.9e-09	18	16				1739	212	12:111631733:C:T	rs4766551	12	111631733	3.9e-09	18	16
1740	212	12:111631752:C:G	rs56059217	12	111631752	2.3e-11	5	5				1740	212	12:111631752:C:G	rs56059217	12	111631752	2.3e-11	5	5
1741	212	12:111646519:A:T	rs7952972	12	111646519	9.6e-12	20	18				1741	212	12:111646519:A:T	rs7952972	12	111646519	9.6e-12	20	18
1742	212	12:111666984:C:T	rs4766559	12	111666984	3e-11	45	35				1742	212	12:111666984:C:T	rs4766559	12	111666984	3e-11	45	35
1743	212	12:111680355:C:T	rs4766562	12	111680355	3.6e-15	43	37				1743	212	12:111680355:C:T	rs4766562	12	111680355	3.6e-15	43	37
1744	212	12:111692124:C:T	rs4766453	12	111692124	6.5e-15	10	7				1744	212	12:111692124:C:T	rs4766453	12	111692124	6.5e-15	10	7
1745	212	12:111704999:C:CAAAAAAAAAAA	rs756627833	12	111704999	4.8e-13	1	1				1745	212	12:111704999:C:CAAAAAAAAAAA	rs756627833	12	111704999	4.8e-13	1	1
1746	212	12:111708458:A:C	rs1265564	12	111708458	9.4e-48	3	2				1746	212	12:111708458:A:C	rs1265564	12	111708458	9.4e-48	3	2
1747	212	12:111712755:C:CA	rs771598754	12	111712755	1.3e-12	30	25				1747	212	12:111712755:C:CA	rs771598754	12	111712755	1.3e-12	30	25
1748	212	12:111730932:C:CA	rs35086981	12	111730932	9.7e-10	24	19				1748	212	12:111730932:C:CA	rs35086981	12	111730932	9.7e-10	24	19
1749	212	12:111733274:C:T	rs2301658	12	111733274	2.7e-11	29	26				1749	212	12:111733274:C:T	rs2301658	12	111733274	2.7e-11	29	26
1750	212	12:111735537:G:T	rs933307	12	111735537	2.3e-16	62	60				1750	212	12:111735537:G:T	rs933307	12	111735537	2.3e-16	62	60
1751	212	12:111754284:A:T	rs11065862	12	111754284	6.2e-10	18	18				1751	212	12:111754284:A:T	rs11065862	12	111754284	6.2e-10	18	18
1752	212	12:111756049:C:CT	rs771918973	12	111756049	4.4e-10	2	2				1752	212	12:111756049:C:CT	rs771918973	12	111756049	4.4e-10	2	2
1753	212	12:111767994:A:G	rs61507607	12	111767994	1e-15	4	4				1753	212	12:111767994:A:G	rs61507607	12	111767994	1e-15	4	4
1754	212	12:111771763:A:G	rs7299183	12	111771763	2.2e-09	19	17				1754	212	12:111771763:A:G	rs7299183	12	111771763	2.2e-09	19	17
1755	212	12:111773196:C:CA	rs376667320	12	111773196	1.3e-10	1	1				1755	212	12:111773196:C:CA	rs376667320	12	111773196	1.3e-10	1	1
1756	212	12:111800258:A:G	rs3809272	12	111800258	2.1e-23	2	2				1756	212	12:111800258:A:G	rs3809272	12	111800258	2.1e-23	2	2
1757	212	12:111814155:C:T	rs7398796	12	111814155	2.2e-25	51	51				1757	212	12:111814155:C:T	rs7398796	12	111814155	2.2e-25	51	51
1758	212	12:111817628:C:CA	rs542008043	12	111817628	7.2e-15	41	40				1758	212	12:111817628:C:CA	rs542008043	12	111817628	7.2e-15	41	40
1759	212	12:111829557:A:T	rs11065889	12	111829557	4.7e-12	73	65				1759	212	12:111829557:A:T	rs11065889	12	111829557	4.7e-12	73	65
1760	212	12:111862575:C:T	rs11065898	12	111862575	3.3e-12	208	184				1760	212	12:111862575:C:T	rs11065898	12	111862575	3.3e-12	208	184
1761	212	12:111976776:C:T	rs648997	12	111976776	1.6e-15	35	31				1761	212	12:111976776:C:T	rs648997	12	111976776	1.6e-15	35	31
1762	212	12:112004796:A:G	rs117700897	12	112004796	1.5e-08	3	3				1762	212	12:112004796:A:G	rs117700897	12	112004796	1.5e-08	3	3
1763	212	12:112007756:C:T	rs653178	12	112007756	1.1e-73	30	27				1763	212	12:112007756:C:T	rs653178	12	112007756	1.1e-73	30	27
1764	212	12:112013937:A:C	rs61944391	12	112013937	6.2e-17	3	3				1764	212	12:112013937:A:C	rs61944391	12	112013937	6.2e-17	3	3
1765	212	12:112037450:A:G	rs117532831	12	112037450	1.1e-14	7	7				1765	212	12:112037450:A:G	rs117532831	12	112037450	1.1e-14	7	7
1766	212	12:112040904:A:C	rs11613633	12	112040904	3.5e-11	408	379				1766	212	12:112040904:A:C	rs11613633	12	112040904	3.5e-11	408	379
1767	212	12:112090022:A:C	rs10744774	12	112090022	2e-16	8	7				1767	212	12:112090022:A:C	rs10744774	12	112090022	2e-16	8	7
1768	212	12:112096215:C:T	rs10744775	12	112096215	1.9e-09	142	134				1768	212	12:112096215:C:T	rs10744775	12	112096215	1.9e-09	142	134
1769	212	12:112105502:C:CAAAA	rs565349424	12	112105502	9.4e-23	4	4				1769	212	12:112105502:C:CAAAA	rs565349424	12	112105502	9.4e-23	4	4
1770	212	12:112144586:A:T	rs56750693	12	112144586	1.2e-20	1	1				1770	212	12:112144586:A:T	rs56750693	12	112144586	1.2e-20	1	1
1771	212	12:112165276:C:T	rs190517550	12	112165276	3.7e-09	1	1				1771	212	12:112165276:C:T	rs190517550	12	112165276	3.7e-09	1	1
1772	212	12:112179471:C:T	rs4766897	12	112179471	8.7e-43	10	10				1772	212	12:112179471:C:T	rs4766897	12	112179471	8.7e-43	10	10
1773	212	12:112184195:C:CT	rs543409899	12	112184195	2e-12	302	291				1773	212	12:112184195:C:CT	rs543409899	12	112184195	2e-12	302	291
1774	212	12:112259837:A:G	rs35450384	12	112259837	7.3e-13	4	4				1774	212	12:112259837:A:G	rs35450384	12	112259837	7.3e-13	4	4
1775	212	12:112286216:A:AT	rs760447344	12	112286216	1.1e-08	1	1				1775	212	12:112286216:A:AT	rs760447344	12	112286216	1.1e-08	1	1
1776	212	12:112317191:G:GT	rs778125744	12	112317191	2.6e-09	351	328				1776	212	12:112317191:G:GT	rs778125744	12	112317191	2.6e-09	351	328
1777	212	12:112329611:T:TA	rs553859175	12	112329611	3.3e-10	348	327				1777	212	12:112329611:T:TA	rs553859175	12	112329611	3.3e-10	348	327
1778	212	12:112367364:A:G	rs11066091	12	112367364	3.7e-09	1	1				1778	212	12:112367364:A:G	rs11066091	12	112367364	3.7e-09	1	1
1779	212	12:112378365:A:G	rs2339905	12	112378365	7.7e-12	2	2				1779	212	12:112378365:A:G	rs2339905	12	112378365	7.7e-12	2	2
1780	212	12:112398295:C:CA	rs545322547	12	112398295	2e-08	1	1				1780	212	12:112398295:C:CA	rs545322547	12	112398295	2e-08	1	1
1781	212	12:112459452:C:T	rs2141089	12	112459452	5.5e-10	2	2				1781	212	12:112459452:C:T	rs2141089	12	112459452	5.5e-10	2	2
1782	212	12:112511091:C:T	rs537498778	12	112511091	3.9e-09	1	1				1782	212	12:112511091:C:T	rs537498778	12	112511091	3.9e-09	1	1
1783	212	12:112542639:C:CA	rs570920196	12	112542639	3.3e-35	16	13				1783	212	12:112542639:C:CA	rs570920196	12	112542639	3.3e-35	16	13
1784	212	12:112545197:G:T	rs73412716	12	112545197	1.9e-08	1	1				1784	212	12:112545197:G:T	rs73412716	12	112545197	1.9e-08	1	1
1785	212	12:112618346:A:C	rs77215829	12	112618346	1.4e-11	1	1				1785	212	12:112618346:A:C	rs77215829	12	112618346	1.4e-11	1	1
1786	212	12:112685781:T:TAC	rs151176253	12	112685781	2.5e-17	417	3				1786	212	12:112685781:T:TAC	rs151176253	12	112685781	2.5e-17	417	3
1787	212	12:112708540:A:G	rs11610922	12	112708540	1.3e-11	8	7				1787	212	12:112708540:A:G	rs11610922	12	112708540	1.3e-11	8	7
1788	212	12:112761777:C:T	rs547587127	12	112761777	5e-23	1	1				1788	212	12:112761777:C:T	rs547587127	12	112761777	5e-23	1	1
1789	212	12:112803576:G:GT	rs370436820	12	112803576	1.9e-16	1	1				1789	212	12:112803576:G:GT	rs370436820	12	112803576	1.9e-16	1	1
1790	212	12:112829103:C:CAT	rs71445573	12	112829103	3.1e-29	7	7				1790	212	12:112829103:C:CAT	rs71445573	12	112829103	3.1e-29	7	7
1791	212	12:112848358:C:CTT	rs561190073	12	112848358	1.1e-08	1	1				1791	212	12:112848358:C:CTT	rs561190073	12	112848358	1.1e-08	1	1
1792	212	12:112849899:A:G	rs7300285	12	112849899	9.4e-18	62	53				1792	212	12:112849899:A:G	rs7300285	12	112849899	9.4e-18	62	53
1793	212	12:112897712:T:TAC	rs144781153	12	112897712	6.2e-12	329	315				1793	212	12:112897712:T:TAC	rs144781153	12	112897712	6.2e-12	329	315
1794	212	12:113007602:C:T	rs7974266	12	113007602	1e-10	57	54				1794	212	12:113007602:C:T	rs7974266	12	113007602	1e-10	57	54
1795	212	12:113012293:A:G	rs11066353	12	113012293	2.9e-12	1	1				1795	212	12:113012293:A:G	rs11066353	12	113012293	2.9e-12	1	1
1796	212	12:113030227:A:G	rs233724	12	113030227	6.6e-13	1	1				1796	212	12:113030227:A:G	rs233724	12	113030227	6.6e-13	1	1
1797	212	12:113039943:C:T	rs233716	12	113039943	7e-16	3	3				1797	212	12:113039943:C:T	rs233716	12	113039943	7e-16	3	3
1798	212	12:113048179:C:T	rs494273	12	113048179	3.1e-12	13	13				1798	212	12:113048179:C:T	rs494273	12	113048179	3.1e-12	13	13
1799	212	12:113104903:C:T	rs232924	12	113104903	5.9e-10	3	3				1799	212	12:113104903:C:T	rs232924	12	113104903	5.9e-10	3	3
1800	212	12:113115628:C:T	rs232935	12	113115628	1.7e-08	2	2				1800	212	12:113115628:C:T	rs232935	12	113115628	1.7e-08	2	2
1801	212	12:113117520:C:T	rs74237650	12	113117520	2.2e-10	15	15				1801	212	12:113117520:C:T	rs74237650	12	113117520	2.2e-10	15	15
1802	212	12:113135531:A:G	rs2384049	12	113135531	2.4e-19	33	32				1802	212	12:113135531:A:G	rs2384049	12	113135531	2.4e-19	33	32
1803	212	12:113169770:C:T	rs4767002	12	113169770	2.9e-15	22	19				1803	212	12:113169770:C:T	rs4767002	12	113169770	2.9e-15	22	19
1804	212	12:113174959:C:CA	rs57703782	12	113174959	3.2e-10	1	1				1804	212	12:113174959:C:CA	rs57703782	12	113174959	3.2e-10	1	1
1805	212	12:113235274:A:G	rs976702	12	113235274	5e-10	28	28				1805	212	12:113235274:A:G	rs976702	12	113235274	5e-10	28	28
1806	213	12:121907914:A:G	rs117523789	12	121907914	6.5e-10	141	130				1806	213	12:121907914:A:G	rs117523789	12	121907914	6.5e-10	141	130
1807	214	12:123296204:A:G	rs138062324	12	123296204	1.3e-09	1	1				1807	214	12:123296204:A:G	rs138062324	12	123296204	1.3e-09	1	1
1808	214	12:123598258:A:AC	rs570511433	12	123598258	2.8e-13	144	135				1808	214	12:123598258:A:AC	rs570511433	12	123598258	2.8e-13	144	135
1809	214	12:123622439:C:CA	rs72436741	12	123622439	3.5e-12	1	1				1809	214	12:123622439:C:CA	rs72436741	12	123622439	3.5e-12	1	1
1810	214	12:123635096:C:T	rs1716183	12	123635096	3.4e-12	120	117				1810	214	12:123635096:C:T	rs1716183	12	123635096	3.4e-12	120	117
1811	214	12:123639539:T:TA	rs67657805	12	123639539	1.2e-16	117	110				1811	214	12:123639539:T:TA	rs67657805	12	123639539	1.2e-16	117	110
1812	214	12:123642538:A:T	rs1716162	12	123642538	1.6e-18	1	1				1812	214	12:123642538:A:T	rs1716162	12	123642538	1.6e-18	1	1
1813	214	12:123653592:A:C	rs2851437	12	123653592	1.5e-10	1	1				1813	214	12:123653592:A:C	rs2851437	12	123653592	1.5e-10	1	1
1814	214	12:123656533:C:T	rs1790099	12	123656533	5.3e-13	89	85				1814	214	12:123656533:C:T	rs1790099	12	123656533	5.3e-13	89	85
1815	214	12:123664263:T:TA	rs545692758	12	123664263	4.1e-08	1	1				1815	214	12:123664263:T:TA	rs545692758	12	123664263	4.1e-08	1	1
1816	214	12:123670792:A:C	rs11613128	12	123670792	3.6e-08	17	17				1816	214	12:123670792:A:C	rs11613128	12	123670792	3.6e-08	17	17
1817	214	12:123690849:C:CA	rs768416745	12	123690849	2.3e-15	235	223				1817	214	12:123690849:C:CA	rs768416745	12	123690849	2.3e-15	235	223
1818	214	12:123707527:G:GTA	rs146733863	12	123707527	1.7e-08	1	1				1818	214	12:123707527:G:GTA	rs146733863	12	123707527	1.7e-08	1	1
1819	214	12:123707529:A:G	rs12579925	12	123707529	9.3e-17	133	127				1819	214	12:123707529:A:G	rs12579925	12	123707529	9.3e-17	133	127
1820	214	12:123716930:A:T	rs1716169	12	123716930	2.6e-20	305	282				1820	214	12:123716930:A:T	rs1716169	12	123716930	2.6e-20	305	282
1821	214	12:123722447:C:CT	rs34786765	12	123722447	6.2e-14	24	23				1821	214	12:123722447:C:CT	rs34786765	12	123722447	6.2e-14	24	23
1822	214	12:123736084:G:T	rs10773000	12	123736084	3.7e-09	100	93				1822	214	12:123736084:G:T	rs10773000	12	123736084	3.7e-09	100	93
1823	214	12:123776568:A:AT	rs5801512	12	123776568	1.2e-16	1	1				1823	214	12:123776568:A:AT	rs5801512	12	123776568	1.2e-16	1	1
1824	214	12:123784228:C:CAAAA	rs538218167	12	123784228	1.5e-11	103	96				1824	214	12:123784228:C:CAAAA	rs538218167	12	123784228	1.5e-11	103	96
1825	214	12:123791649:C:T	rs73231956	12	123791649	3.7e-14	2	2				1825	214	12:123791649:C:T	rs73231956	12	123791649	3.7e-14	2	2
1826	214	12:123801250:C:CT	rs201458438	12	123801250	2.3e-11	27	26				1826	214	12:123801250:C:CT	rs201458438	12	123801250	2.3e-11	27	26
1827	214	12:123803284:C:CA	rs774522164	12	123803284	1e-13	153	143				1827	214	12:123803284:C:CA	rs774522164	12	123803284	1e-13	153	143
1828	214	12:123831624:C:CA	rs532140742	12	123831624	4.5e-08	55	51				1828	214	12:123831624:C:CA	rs532140742	12	123831624	4.5e-08	55	51
1829	214	12:123833530:C:CT	rs569371378	12	123833530	6.8e-10	1	1				1829	214	12:123833530:C:CT	rs569371378	12	123833530	6.8e-10	1	1
1830	214	12:123884912:A:AT	rs35326700	12	123884912	3.3e-12	101	95				1830	214	12:123884912:A:AT	rs35326700	12	123884912	3.3e-12	101	95
1831	214	12:123895593:A:T	rs28720681	12	123895593	1.3e-08	1	1				1831	214	12:123895593:A:T	rs28720681	12	123895593	1.3e-08	1	1
1832	214	12:123916097:A:G	rs35416759	12	123916097	4.3e-08	5	5				1832	214	12:123916097:A:G	rs35416759	12	123916097	4.3e-08	5	5
1833	215	13:28593295:C:G	rs2504226	13	28593295	9.5e-17	51	48				1833	215	13:28593295:C:G	rs2504226	13	28593295	9.5e-17	51	48
1834	215	13:28607517:C:T	rs61944701	13	28607517	3.7e-09	136	126				1834	215	13:28607517:C:T	rs61944701	13	28607517	3.7e-09	136	126
1835	215	13:28619991:C:CA	rs746505533	13	28619991	4.8e-09	1	1				1835	215	13:28619991:C:CA	rs746505533	13	28619991	4.8e-09	1	1
1836	216	13:40308307:C:T	rs9603605	13	40308307	4.1e-08	80	75				1836	216	13:40308307:C:T	rs9603605	13	40308307	4.1e-08	80	75
1837	217	13:41138020:C:T	rs1078892	13	41138020	2.1e-12	33	31				1837	217	13:41138020:C:T	rs1078892	13	41138020	2.1e-12	33	31
1838	217	13:41204015:C:T	rs7323267	13	41204015	2.9e-19	71	64				1838	217	13:41204015:C:T	rs7323267	13	41204015	2.9e-19	71	64
1839	217	13:41216534:C:T	rs4325427	13	41216534	6.7e-16	175	164				1839	217	13:41216534:C:T	rs4325427	13	41216534	6.7e-16	175	164
1840	217	13:41270333:C:T	rs111335931	13	41270333	1e-11	92	88				1840	217	13:41270333:C:T	rs111335931	13	41270333	1e-11	92	88
1841	217	13:41352622:G:T	rs73174816	13	41352622	1.8e-10	1	1				1841	217	13:41352622:G:T	rs73174816	13	41352622	1.8e-10	1	1
1842	217	13:41358365:C:CT	rs368309529	13	41358365	7.2e-11	50	49				1842	217	13:41358365:C:CT	rs368309529	13	41358365	7.2e-11	50	49
1843	217	13:41400473:A:C	rs4943818	13	41400473	7e-11	91	88				1843	217	13:41400473:A:C	rs4943818	13	41400473	7e-11	91	88
1844	217	13:41448398:C:G	rs11841801	13	41448398	3e-10	16	14				1844	217	13:41448398:C:G	rs11841801	13	41448398	3e-10	16	14
1845	217	13:41468705:A:C	rs9525424	13	41468705	1e-10	1	1				1845	217	13:41468705:A:C	rs9525424	13	41468705	1e-10	1	1
1846	217	13:41502588:A:G	rs61963209	13	41502588	2.6e-14	40	38				1846	217	13:41502588:A:G	rs61963209	13	41502588	2.6e-14	40	38
1847	217	13:41522338:A:C	rs9532679	13	41522338	1e-20	4	3				1847	217	13:41522338:A:C	rs9532679	13	41522338	1e-20	4	3
1848	217	13:41586960:C:T	rs9525442	13	41586960	3.3e-08	23	21				1848	217	13:41586960:C:T	rs9525442	13	41586960	3.3e-08	23	21
1849	217	13:41608613:A:G	rs73176945	13	41608613	1.9e-09	3	3				1849	217	13:41608613:A:G	rs73176945	13	41608613	1.9e-09	3	3
1850	217	13:41665956:C:T	rs4942019	13	41665956	6.6e-09	41	38				1850	217	13:41665956:C:T	rs4942019	13	41665956	6.6e-09	41	38
1851	217	13:41675611:A:G	rs4942023	13	41675611	4e-11	20	20				1851	217	13:41675611:A:G	rs4942023	13	41675611	4e-11	20	20
1852	218	13:42580434:C:G	rs9532964	13	42580434	1.4e-08	11	11				1852	218	13:42580434:C:G	rs9532964	13	42580434	1.4e-08	11	11
1853	218	13:42850849:C:T	rs9590683	13	42850849	1e-12	29	28				1853	218	13:42850849:C:T	rs9590683	13	42850849	1e-12	29	28
1854	218	13:43051113:T:TAA	rs140024995	13	43051113	2.9e-14	51	48				1854	218	13:43051113:T:TAA	rs140024995	13	43051113	2.9e-14	51	48
1855	218	13:43072531:C:T	rs66880203	13	43072531	8.6e-11	12	10				1855	218	13:43072531:C:T	rs66880203	13	43072531	8.6e-11	12	10
1856	219	13:74689496:A:G	rs76652635	13	74689496	5e-10	2	2				1856	219	13:74689496:A:G	rs76652635	13	74689496	5e-10	2	2
1857	219	13:74705251:C:T	rs9600237	13	74705251	6.2e-27	17	17				1857	219	13:74705251:C:T	rs9600237	13	74705251	6.2e-27	17	17
1858	219	13:74706638:C:T	rs78144902	13	74706638	4.2e-23	1	1				1858	219	13:74706638:C:T	rs78144902	13	74706638	4.2e-23	1	1
1859	219	13:74708696:C:T	rs9543534	13	74708696	8.1e-32	20	19				1859	219	13:74708696:C:T	rs9543534	13	74708696	8.1e-32	20	19
1860	219	13:74713019:C:T	rs79098914	13	74713019	1.5e-10	1	1				1860	219	13:74713019:C:T	rs79098914	13	74713019	1.5e-10	1	1
1861	220	13:114740054:A:C	rs28972181	13	114740054	1.3e-10	119	113				1861	220	13:114740054:A:C	rs28972181	13	114740054	1.3e-10	119	113
1862	220	13:114741075:C:T	rs34446677	13	114741075	6.1e-09	5	4				1862	220	13:114741075:C:T	rs34446677	13	114741075	6.1e-09	5	4
1863	220	13:114818441:C:G	rs56023786	13	114818441	3.6e-08	29	22				1863	220	13:114818441:C:G	rs56023786	13	114818441	3.6e-08	29	22
1864	220	13:114833167:C:T	rs59029497	13	114833167	1.7e-08	30	28				1864	220	13:114833167:C:T	rs59029497	13	114833167	1.7e-08	30	28
1865	220	13:114836653:C:T	rs12873177	13	114836653	9.9e-12	38	38				1865	220	13:114836653:C:T	rs12873177	13	114836653	9.9e-12	38	38
1866	220	13:114841435:C:G	rs35356922	13	114841435	4.5e-08	1	1				1866	220	13:114841435:C:G	rs35356922	13	114841435	4.5e-08	1	1
1867	220	13:114864844:A:G	rs7318319	13	114864844	2.8e-08	1	1				1867	220	13:114864844:A:G	rs7318319	13	114864844	2.8e-08	1	1
1868	220	13:114920867:A:G	rs9590390	13	114920867	9.6e-09	5	4				1868	220	13:114920867:A:G	rs9590390	13	114920867	9.6e-09	5	4
1869	220	13:114947454:A:G	rs111341336	13	114947454	7.6e-12	1	1				1869	220	13:114947454:A:G	rs111341336	13	114947454	7.6e-12	1	1
1870	221	14:25437376:A:AAT	rs533379953	14	25437376	9.4e-09	6	6				1870	221	14:25437376:A:AAT	rs533379953	14	25437376	9.4e-09	6	6
1871	221	14:25461989:C:T	rs2038700	14	25461989	2e-23	20	18				1871	221	14:25461989:C:T	rs2038700	14	25461989	2e-23	20	18
1872	221	14:25476170:G:T	rs912304	14	25476170	1.1e-12	19	18				1872	221	14:25476170:G:T	rs912304	14	25476170	1.1e-12	19	18
1873	221	14:25500521:A:G	rs1952492	14	25500521	4.6e-08	7	7				1873	221	14:25500521:A:G	rs1952492	14	25500521	4.6e-08	7	7
1874	221	14:25510841:G:GAC	rs10659753	14	25510841	1.1e-12	18	18				1874	221	14:25510841:G:GAC	rs10659753	14	25510841	1.1e-12	18	18
1875	222	14:35425012:G:T	rs10134914	14	35425012	1.4e-10	122	111				1875	222	14:35425012:G:T	rs10134914	14	35425012	1.4e-10	122	111
1876	222	14:35465270:C:CA	rs774011599	14	35465270	1.2e-08	117	106				1876	222	14:35465270:C:CA	rs774011599	14	35465270	1.2e-08	117	106
1877	222	14:35528023:A:G	rs58770366	14	35528023	8.9e-09	92	87				1877	222	14:35528023:A:G	rs58770366	14	35528023	8.9e-09	92	87
1878	222	14:35563679:C:CT	rs71435854	14	35563679	3e-10	96	94				1878	222	14:35563679:C:CT	rs71435854	14	35563679	3e-10	96	94
1879	222	14:35582138:A:G	rs12879871	14	35582138	4.8e-11	49	46				1879	222	14:35582138:A:G	rs12879871	14	35582138	4.8e-11	49	46
1880	222	14:35596092:A:C	rs10147080	14	35596092	2.8e-10	8	5				1880	222	14:35596092:A:C	rs10147080	14	35596092	2.8e-10	8	5
1881	222	14:35665664:A:T	rs4982246	14	35665664	9.4e-09	1	1				1881	222	14:35665664:A:T	rs4982246	14	35665664	9.4e-09	1	1
1882	222	14:35719162:C:T	rs78396447	14	35719162	1.3e-08	39	33				1882	222	14:35719162:C:T	rs78396447	14	35719162	1.3e-08	39	33
1883	222	14:35722551:A:G	rs200420372	14	35722551	7.2e-09	8	7				1883	222	14:35722551:A:G	rs200420372	14	35722551	7.2e-09	8	7
1884	222	14:35807508:C:T	rs2415288	14	35807508	8.1e-11	21	17				1884	222	14:35807508:C:T	rs2415288	14	35807508	8.1e-11	21	17
1885	222	14:35823595:T:TTG	rs113554735	14	35823595	3.4e-10	1	1				1885	222	14:35823595:T:TTG	rs113554735	14	35823595	3.4e-10	1	1
1886	222	14:35835410:A:G	rs17103255	14	35835410	2.7e-08	79	77				1886	222	14:35835410:A:G	rs17103255	14	35835410	2.7e-08	79	77
1887	222	14:35844381:A:G	rs147215453	14	35844381	2.1e-08	2	2				1887	222	14:35844381:A:G	rs147215453	14	35844381	2.1e-08	2	2
1888	222	14:35851249:C:T	rs111968381	14	35851249	1.9e-09	24	23				1888	222	14:35851249:C:T	rs111968381	14	35851249	1.9e-09	24	23
1889	222	14:35856663:C:T	rs4423337	14	35856663	1.6e-08	7	7				1889	222	14:35856663:C:T	rs4423337	14	35856663	1.6e-08	7	7
1890	222	14:35858808:G:GTTGTTGTTA	rs781544109	14	35858808	8.8e-10	4	3				1890	222	14:35858808:G:GTTGTTGTTA	rs781544109	14	35858808	8.8e-10	4	3
1891	222	14:35864878:G:T	rs10131567	14	35864878	4e-12	4	4				1891	222	14:35864878:G:T	rs10131567	14	35864878	4e-12	4	4
1892	222	14:35868514:C:T	rs3138056	14	35868514	3.7e-10	3	3				1892	222	14:35868514:C:T	rs3138056	14	35868514	3.7e-10	3	3
1893	222	14:35871093:C:T	rs696	14	35871093	5e-10	3	3				1893	222	14:35871093:C:T	rs696	14	35871093	5e-10	3	3
1894	223	14:64899357:A:G	rs74616765	14	64899357	1.2e-08	35	34				1894	223	14:64899357:A:G	rs74616765	14	64899357	1.2e-08	35	34
1895	223	14:64926097:C:T	rs2281603	14	64926097	2.6e-18	71	68				1895	223	14:64926097:C:T	rs2281603	14	64926097	2.6e-18	71	68
1896	223	14:64935411:C:T	rs2230491	14	64935411	2.6e-09	5	5				1896	223	14:64935411:C:T	rs2230491	14	64935411	2.6e-09	5	5
1897	223	14:64976682:A:G	rs113944684	14	64976682	1.9e-19	147	136				1897	223	14:64976682:A:G	rs113944684	14	64976682	1.9e-19	147	136
1898	223	14:65025357:C:CT	rs200431215	14	65025357	1.3e-13	67	63				1898	223	14:65025357:C:CT	rs200431215	14	65025357	1.3e-13	67	63
1899	224	14:69852940:C:T	rs34765661	14	69852940	1.3e-11	23	20				1899	224	14:69852940:C:T	rs34765661	14	69852940	1.3e-11	23	20
1900	224	14:69910761:A:G	rs113474386	14	69910761	8.7e-10	10	8				1900	224	14:69910761:A:G	rs113474386	14	69910761	8.7e-10	10	8
1901	225	14:73521992:G:GA	rs763154445	14	73521992	1.6e-08	55	54				1901	225	14:73521992:G:GA	rs763154445	14	73521992	1.6e-08	55	54
1902	225	14:73537653:C:CA	rs377148981	14	73537653	9.5e-09	1	1				1902	225	14:73537653:C:CA	rs377148981	14	73537653	9.5e-09	1	1
1903	225	14:73605995:A:T	rs192229600	14	73605995	1.4e-08	195	181				1903	225	14:73605995:A:T	rs192229600	14	73605995	1.4e-08	195	181
1904	226	14:75968608:A:G	rs9323612	14	75968608	1.4e-14	2	2				1904	226	14:75968608:A:G	rs9323612	14	75968608	1.4e-14	2	2
1905	226	14:75970005:A:G	rs175701	14	75970005	1.4e-14	8	8				1905	226	14:75970005:A:G	rs175701	14	75970005	1.4e-14	8	8
1906	226	14:75999729:C:T	rs147471342	14	75999729	1.4e-08	32	30				1906	226	14:75999729:C:T	rs147471342	14	75999729	1.4e-08	32	30
1907	227	14:93013701:A:T	rs199852716	14	93013701	1.1e-08	4	3				1907	227	14:93013701:A:T	rs199852716	14	93013701	1.1e-08	4	3
1908	227	14:93014929:A:G	rs61975764	14	93014929	4e-10	1	1				1908	227	14:93014929:A:G	rs61975764	14	93014929	4e-10	1	1
1909	227	14:93015394:A:G	rs10131197	14	93015394	1.8e-09	26	26				1909	227	14:93015394:A:G	rs10131197	14	93015394	1.8e-09	26	26
1910	227	14:93022683:T:TA	rs142920317	14	93022683	4.4e-10	10	8				1910	227	14:93022683:T:TA	rs142920317	14	93022683	4.4e-10	10	8
1911	227	14:93068516:A:G	rs11628180	14	93068516	3.8e-08	10	9				1911	227	14:93068516:A:G	rs11628180	14	93068516	3.8e-08	10	9
1912	227	14:93083572:A:G	rs10146346	14	93083572	1e-10	2	2				1912	227	14:93083572:A:G	rs10146346	14	93083572	1e-10	2	2
1913	227	14:93112311:A:G	rs578113254	14	93112311	1.2e-11	32	32				1913	227	14:93112311:A:G	rs578113254	14	93112311	1.2e-11	32	32
1914	228	14:103228417:C:T	rs4906259	14	103228417	4.8e-08	8	8				1914	228	14:103228417:C:T	rs4906259	14	103228417	4.8e-08	8	8
1915	228	14:103233213:T:TAC	rs111477675	14	103233213	3e-14	48	43				1915	228	14:103233213:T:TAC	rs111477675	14	103233213	3e-14	48	43
1916	228	14:103239630:C:T	rs12147883	14	103239630	6.9e-13	13	12				1916	228	14:103239630:C:T	rs12147883	14	103239630	6.9e-13	13	12
1917	228	14:103242331:C:T	rs12147524	14	103242331	2e-09	10	9				1917	228	14:103242331:C:T	rs12147524	14	103242331	2e-09	10	9
1918	228	14:103243408:A:G	rs71421262	14	103243408	7.9e-14	34	32				1918	228	14:103243408:A:G	rs71421262	14	103243408	7.9e-14	34	32
1919	228	14:103249127:C:G	rs4906263	14	103249127	2.4e-18	49	45				1919	228	14:103249127:C:G	rs4906263	14	103249127	2.4e-18	49	45
1920	228	14:103258787:C:T	rs67610772	14	103258787	2.8e-08	1	1				1920	228	14:103258787:C:T	rs67610772	14	103258787	2.8e-08	1	1
1921	228	14:103265666:A:G	rs12147254	14	103265666	2.1e-08	6	5				1921	228	14:103265666:A:G	rs12147254	14	103265666	2.1e-08	6	5
1922	228	14:103320048:G:T	rs8017944	14	103320048	3.7e-22	236	224				1922	228	14:103320048:G:T	rs8017944	14	103320048	3.7e-22	236	224
1923	228	14:103325530:C:CA	rs796074837	14	103325530	1.4e-12	3	2				1923	228	14:103325530:C:CA	rs796074837	14	103325530	1.4e-12	3	2
1924	228	14:103328738:C:CA	rs367858981	14	103328738	1.6e-15	1	1				1924	228	14:103328738:C:CA	rs367858981	14	103328738	1.6e-15	1	1
1925	228	14:103348904:G:GT	rs560876273	14	103348904	1.6e-09	1	1				1925	228	14:103348904:G:GT	rs560876273	14	103348904	1.6e-09	1	1
1926	228	14:103388780:A:T	rs1211497	14	103388780	1.7e-08	1	1				1926	228	14:103388780:A:T	rs1211497	14	103388780	1.7e-08	1	1
1927	228	14:103390383:C:T	rs1190226	14	103390383	2.5e-08	5	5				1927	228	14:103390383:C:T	rs1190226	14	103390383	2.5e-08	5	5
1928	229	14:105603415:A:C	rs1022431	14	105603415	1.9e-09	31	31				1928	229	14:105603415:A:C	rs1022431	14	105603415	1.9e-09	31	31
1929	230	15:41547938:C:T	rs11856169	15	41547938	2e-09	130	121				1929	230	15:41547938:C:T	rs11856169	15	41547938	2e-09	130	121
1930	230	15:41648737:C:G	rs112547435	15	41648737	2.4e-12	205	187				1930	230	15:41648737:C:G	rs112547435	15	41648737	2.4e-12	205	187
1931	230	15:41687769:C:T	rs56121811	15	41687769	3.2e-09	5	5				1931	230	15:41687769:C:T	rs56121811	15	41687769	3.2e-09	5	5
1932	230	15:41750096:T:TC	rs748467207	15	41750096	1.6e-10	3	1				1932	230	15:41750096:T:TC	rs748467207	15	41750096	1.6e-10	3	1
1933	230	15:41782684:A:C	rs12440045	15	41782684	5.5e-11	12	12				1933	230	15:41782684:A:C	rs12440045	15	41782684	5.5e-11	12	12
1934	230	15:41790460:C:T	rs1757460	15	41790460	2.3e-08	58	54				1934	230	15:41790460:C:T	rs1757460	15	41790460	2.3e-08	58	54
1935	230	15:41793494:A:T	rs1757456	15	41793494	8.5e-12	81	78				1935	230	15:41793494:A:T	rs1757456	15	41793494	8.5e-12	81	78
1936	230	15:41832502:A:AT	rs67194473	15	41832502	8e-09	1	1				1936	230	15:41832502:A:AT	rs67194473	15	41832502	8e-09	1	1
1937	230	15:42229852:C:T	rs10518743	15	42229852	2.9e-15	45	44				1937	230	15:42229852:C:T	rs10518743	15	42229852	2.9e-15	45	44
1938	230	15:42233673:A:T	rs4924590	15	42233673	7.8e-22	10	10				1938	230	15:42233673:A:T	rs4924590	15	42233673	7.8e-22	10	10
1939	230	15:42255494:T:TA	rs35077069	15	42255494	5.5e-09	1	1				1939	230	15:42255494:T:TA	rs35077069	15	42255494	5.5e-09	1	1
1940	230	15:42256968:A:T	rs201882614	15	42256968	5.1e-12	1	1				1940	230	15:42256968:A:T	rs201882614	15	42256968	5.1e-12	1	1
1941	230	15:42266428:A:G	rs12910173	15	42266428	1.4e-14	9	9				1941	230	15:42266428:A:G	rs12910173	15	42266428	1.4e-14	9	9
1942	230	15:42270059:C:T	rs72726050	15	42270059	9.6e-11	1	1				1942	230	15:42270059:C:T	rs72726050	15	42270059	9.6e-11	1	1
1943	230	15:42270730:C:T	rs4924592	15	42270730	6.5e-11	1	1				1943	230	15:42270730:C:T	rs4924592	15	42270730	6.5e-11	1	1
1944	231	15:66044465:C:CG	rs11430669	15	66044465	1.4e-08	107	98				1944	231	15:66044465:C:CG	rs11430669	15	66044465	1.4e-08	107	98
1945	232	15:69985510:A:G	rs8043362	15	69985510	1.4e-08	16	15				1945	232	15:69985510:A:G	rs8043362	15	69985510	1.4e-08	16	15
1946	232	15:69989030:C:T	rs2415057	15	69989030	4.3e-10	76	73				1946	232	15:69989030:C:T	rs2415057	15	69989030	4.3e-10	76	73
1947	232	15:69991614:A:G	rs12441341	15	69991614	1.7e-10	15	15				1947	232	15:69991614:A:G	rs12441341	15	69991614	1.7e-10	15	15
1948	233	15:75102714:A:G	rs12591513	15	75102714	3.9e-09	74	69				1948	233	15:75102714:A:G	rs12591513	15	75102714	3.9e-09	74	69
1949	233	15:75130093:C:T	rs12898397	15	75130093	5.7e-11	81	76				1949	233	15:75130093:C:T	rs12898397	15	75130093	5.7e-11	81	76
1950	233	15:75224810:A:T	rs11072516	15	75224810	4.3e-11	68	62				1950	233	15:75224810:A:T	rs11072516	15	75224810	4.3e-11	68	62
1951	233	15:75385990:A:G	rs6495151	15	75385990	4.6e-12	82	74				1951	233	15:75385990:A:G	rs6495151	15	75385990	4.6e-12	82	74
1952	233	15:75396809:C:T	rs12910558	15	75396809	6e-09	28	24				1952	233	15:75396809:C:T	rs12910558	15	75396809	6e-09	28	24
1953	233	15:75450557:A:G	rs8040372	15	75450557	3e-08	1	1				1953	233	15:75450557:A:G	rs8040372	15	75450557	3e-08	1	1
1954	234	15:85173963:C:T	rs67504883	15	85173963	4.6e-08	1	1				1954	234	15:85173963:C:T	rs67504883	15	85173963	4.6e-08	1	1
1955	235	15:90632670:A:G	rs78800137	15	90632670	1.4e-08	1	1				1955	235	15:90632670:A:G	rs78800137	15	90632670	1.4e-08	1	1
1956	235	15:90758151:C:T	rs10083685	15	90758151	4.2e-08	4	4				1956	235	15:90758151:C:T	rs10083685	15	90758151	4.2e-08	4	4
1957	235	15:90761864:A:G	rs112189943	15	90761864	1.4e-09	1	1				1957	235	15:90761864:A:G	rs112189943	15	90761864	1.4e-09	1	1
1958	235	15:90835068:A:G	rs12591417	15	90835068	3.8e-09	22	22				1958	235	15:90835068:A:G	rs12591417	15	90835068	3.8e-09	22	22
1959	235	15:90839970:C:T	rs62022292	15	90839970	3.7e-10	1	1				1959	235	15:90839970:C:T	rs62022292	15	90839970	3.7e-10	1	1
1960	235	15:90890051:A:G	rs8029337	15	90890051	1.3e-12	12	12				1960	235	15:90890051:A:G	rs8029337	15	90890051	1.3e-12	12	12
1961	235	15:90894621:T:TAAAAAAAA	rs772698803	15	90894621	8.3e-18	51	48				1961	235	15:90894621:T:TAAAAAAAA	rs772698803	15	90894621	8.3e-18	51	48
1962	235	15:90937420:G:GT	rs34483049	15	90937420	1.7e-16	1	1				1962	235	15:90937420:G:GT	rs34483049	15	90937420	1.7e-16	1	1
1963	235	15:91005234:A:AAAAG	rs755902153	15	91005234	1.8e-08	1	1				1963	235	15:91005234:A:AAAAG	rs755902153	15	91005234	1.8e-08	1	1
1964	235	15:91021412:A:T	rs28539372	15	91021412	8.3e-31	45	37				1964	235	15:91021412:A:T	rs28539372	15	91021412	8.3e-31	45	37
1965	235	15:91029625:T:TA	rs35509442	15	91029625	2.8e-09	110	98				1965	235	15:91029625:T:TA	rs35509442	15	91029625	2.8e-09	110	98
1966	235	15:91039929:C:T	rs7169787	15	91039929	8e-18	242	223				1966	235	15:91039929:C:T	rs7169787	15	91039929	8e-18	242	223
1967	235	15:91054223:C:T	rs11858450	15	91054223	2.6e-19	144	131				1967	235	15:91054223:C:T	rs11858450	15	91054223	2.6e-19	144	131
1968	235	15:91074786:G:T	rs7496461	15	91074786	3.8e-08	63	52				1968	235	15:91074786:G:T	rs7496461	15	91074786	3.8e-08	63	52
1969	235	15:91082005:C:CT	rs4031379	15	91082005	1.8e-11	1	1				1969	235	15:91082005:C:CT	rs4031379	15	91082005	1.8e-11	1	1
1970	235	15:91090039:G:T	rs11635792	15	91090039	6e-11	5	5				1970	235	15:91090039:G:T	rs11635792	15	91090039	6e-11	5	5
1971	235	15:91094064:C:T	rs4349125	15	91094064	3.7e-09	3	2				1971	235	15:91094064:C:T	rs4349125	15	91094064	3.7e-09	3	2
1972	235	15:91180401:A:G	rs80339006	15	91180401	1.4e-08	2	2				1972	235	15:91180401:A:G	rs80339006	15	91180401	1.4e-08	2	2
1973	236	15:101705163:A:G	rs60861046	15	101705163	1.5e-09	3	3				1973	236	15:101705163:A:G	rs60861046	15	101705163	1.5e-09	3	3
1974	236	15:101748227:C:T	rs67175901	15	101748227	9.5e-15	30	29				1974	236	15:101748227:C:T	rs67175901	15	101748227	9.5e-15	30	29
1975	237	16:4161793:C:T	rs2532004	16	4161793	1.9e-09	15	15				1975	237	16:4161793:C:T	rs2532004	16	4161793	1.9e-09	15	15
1976	238	16:9423204:C:T	rs34006928	16	9423204	1.7e-08	3	3				1976	238	16:9423204:C:T	rs34006928	16	9423204	1.7e-08	3	3
1977	239	16:30201728:T:TTATAA	rs368327027	16	30201728	6.4e-09	42	37				1977	239	16:30201728:T:TTATAA	rs368327027	16	30201728	6.4e-09	42	37
1978	239	16:30306569:C:T	rs201399041	16	30306569	5.4e-10	63	57				1978	239	16:30306569:C:T	rs201399041	16	30306569	5.4e-10	63	57
1979	239	16:30482540:G:T	rs12598978	16	30482540	1.5e-25	12	12				1979	239	16:30482540:G:T	rs12598978	16	30482540	1.5e-25	12	12
1980	239	16:30493630:A:G	rs12448354	16	30493630	6.7e-13	19	18				1980	239	16:30493630:A:G	rs12448354	16	30493630	6.7e-13	19	18
1981	239	16:30493881:C:T	rs11150590	16	30493881	3e-21	4	4				1981	239	16:30493881:C:T	rs11150590	16	30493881	3e-21	4	4
1982	239	16:30497729:C:CA	rs546593270	16	30497729	5.7e-09	1	1				1982	239	16:30497729:C:CA	rs546593270	16	30497729	5.7e-09	1	1
1983	239	16:30504344:C:T	rs4500746	16	30504344	2.2e-10	7	7				1983	239	16:30504344:C:T	rs4500746	16	30504344	2.2e-10	7	7
1984	239	16:30508129:A:AT	rs11432747	16	30508129	7.7e-09	1	1				1984	239	16:30508129:A:AT	rs11432747	16	30508129	7.7e-09	1	1
1985	239	16:30511848:G:T	rs4889497	16	30511848	6.3e-12	3	2				1985	239	16:30511848:G:T	rs4889497	16	30511848	6.3e-12	3	2
1986	239	16:30514138:C:G	rs4598924	16	30514138	9.3e-13	4	3				1986	239	16:30514138:C:G	rs4598924	16	30514138	9.3e-13	4	3
1987	239	16:30514296:C:T	rs12923573	16	30514296	4.3e-18	10	9				1987	239	16:30514296:C:T	rs12923573	16	30514296	4.3e-18	10	9
1988	239	16:30535142:G:GA	rs113521773	16	30535142	1e-08	6	5				1988	239	16:30535142:G:GA	rs113521773	16	30535142	1e-08	6	5
1989	239	16:30538259:C:T	rs3794703	16	30538259	2.8e-10	2	2				1989	239	16:30538259:C:T	rs3794703	16	30538259	2.8e-10	2	2
1990	239	16:30585535:C:T	rs6565192	16	30585535	2e-11	7	6				1990	239	16:30585535:C:T	rs6565192	16	30585535	2e-11	7	6
1991	239	16:30652624:A:AT	rs71374020	16	30652624	3.4e-13	33	32				1991	239	16:30652624:A:AT	rs71374020	16	30652624	3.4e-13	33	32
1992	239	16:30693664:C:CA	rs748396637	16	30693664	1.4e-08	4	4				1992	239	16:30693664:C:CA	rs748396637	16	30693664	1.4e-08	4	4
1993	239	16:30820866:C:T	rs62057232	16	30820866	3.3e-09	14	14				1993	239	16:30820866:C:T	rs62057232	16	30820866	3.3e-09	14	14
1994	239	16:31004169:C:T	rs17855121	16	31004169	7.9e-12	1	1				1994	239	16:31004169:C:T	rs17855121	16	31004169	7.9e-12	1	1
1995	240	16:57075180:A:G	rs7192652	16	57075180	2e-15	1	1				1995	240	16:57075180:A:G	rs7192652	16	57075180	2e-15	1	1
1996	240	16:57077094:C:T	rs8062446	16	57077094	3.5e-14	3	3				1996	240	16:57077094:C:T	rs8062446	16	57077094	3.5e-14	3	3
1997	240	16:57078057:C:CA	rs61317543	16	57078057	1.8e-09	1	1				1997	240	16:57078057:C:CA	rs61317543	16	57078057	1.8e-09	1	1
1998	240	16:57080866:A:T	rs9925905	16	57080866	2.4e-10	1	1				1998	240	16:57080866:A:T	rs9925905	16	57080866	2.4e-10	1	1
[truncated: 813 more rows]

## Sheet: SP4. Lead SNPs
Supplementary table S4. Lead SNP table																Lead SNP table with the consideration of eQTL and chromatin interaction mapping
No	GenomicLocus	uniqID	rsID	chr	pos	p	nIndSigSNPs	IndSigSNPs								No	GenomicLocus	uniqID	rsID	chr	pos	p	nIndSigSNPs	IndSigSNPs
1	1	1:8906301:A:G	rs11121242	1	8906301	3.6e-08	1	rs11121242								1	1	1:8906301:A:G	rs11121242	1	8906301	3.6e-08	1	rs11121242
2	2	1:20916238:A:G	rs66731853	1	20916238	2.1e-12	4	rs66731853;rs34918162;rs12045976;rs603412								2	2	1:20916238:A:G	rs66731853	1	20916238	2.1e-12	4	rs66731853;rs34918162;rs12045976;rs603412
3	3	1:26987646:A:G	rs193084249	1	26987646	5.1e-10	1	rs193084249								3	3	1:26987646:A:G	rs193084249	1	26987646	5.1e-10	1	rs193084249
4	3	1:27027324:C:T	rs78520390	1	27027324	4.8e-14	2	rs78520390;rs146879828								4	3	1:27027324:C:T	rs78520390	1	27027324	4.8e-14	2	rs78520390;rs146879828
5	4	1:36937878:C:T	rs3918018	1	36937878	2.2e-09	1	rs3918018								5	4	1:36937878:C:T	rs3918018	1	36937878	2.2e-09	1	rs3918018
6	4	1:36943916:C:G	rs3917932	1	36943916	1.3e-37	16	rs3917932;rs4026505;rs4571935;rs7549722;rs372596739;rs12025409;rs6659894;rs113098261;rs4587534;rs61770996;rs11263887;rs553734829;rs2153337;rs200171399;rs3917980;rs3917933								6	4	1:36943916:C:G	rs3917932	1	36943916	1.3e-37	16	rs3917932;rs4026505;rs4571935;rs7549722;rs372596739;rs12025409;rs6659894;rs113098261;rs4587534;rs61770996;rs11263887;rs553734829;rs2153337;rs200171399;rs3917980;rs3917933
7	4	1:36947936:C:T	rs3917912	1	36947936	1.3e-14	2	rs3917912;rs3917964								7	4	1:36947936:C:T	rs3917912	1	36947936	1.3e-14	2	rs3917912;rs3917964
8	5	1:43409420:C:T	rs35022307	1	43409420	2.2e-12	3	rs35022307;rs77841501;rs12140825								8	5	1:43409420:C:T	rs35022307	1	43409420	2.2e-12	3	rs35022307;rs77841501;rs12140825
9	6	1:46576542:G:GT	rs35534130	1	46576542	4e-09	1	rs35534130								9	6	1:46576542:G:GT	rs35534130	1	46576542	4e-09	1	rs35534130
10	7	1:51216294:C:CT	rs371264389	1	51216294	5.1e-09	1	rs371264389								10	7	1:51216294:C:CT	rs371264389	1	51216294	5.1e-09	1	rs371264389
11	8	1:56886938:A:T	rs10888970	1	56886938	1.5e-09	1	rs10888970								11	8	1:56886938:A:T	rs10888970	1	56886938	1.5e-09	1	rs10888970
12	8	1:56906274:A:G	rs7537229	1	56906274	1.8e-30	4	rs7537229;rs6421496;rs6701827;rs2780293								12	8	1:56906274:A:G	rs7537229	1	56906274	1.8e-30	4	rs7537229;rs6421496;rs6701827;rs2780293
13	8	1:56907563:C:T	rs5011302	1	56907563	7.3e-22	11	rs5011302;rs6694114;rs6421496;rs5774286;rs12138516;rs12406517;rs61772594;rs4363444;rs875153;rs1953116;rs7550882								13	8	1:56907563:C:T	rs5011302	1	56907563	7.3e-22	11	rs5011302;rs6694114;rs6421496;rs5774286;rs12138516;rs12406517;rs61772594;rs4363444;rs875153;rs1953116;rs7550882
14	9	1:58288023:A:G	rs852770	1	58288023	4.8e-08	1	rs852770								14	9	1:58288023:A:G	rs852770	1	58288023	4.8e-08	1	rs852770
15	10	1:65906129:A:G	rs67129560	1	65906129	5.8e-16	18	rs67129560;rs756419821;rs114403972;rs141690381;rs141509569;rs199531001;rs34200279;rs147501551;rs9659701;rs6676419;rs3828037;rs4655537;rs202117376;rs4655739;rs6700896;rs12039953;rs17750;rs201944208								15	10	1:65906129:A:G	rs67129560	1	65906129	5.8e-16	18	rs67129560;rs756419821;rs114403972;rs141690381;rs141509569;rs199531001;rs34200279;rs147501551;rs9659701;rs6676419;rs3828037;rs4655537;rs202117376;rs4655739;rs6700896;rs12039953;rs17750;rs201944208
16	10	1:66069781:A:G	rs72683129	1	66069781	5.4e-12	9	rs72683129;rs17750;rs114403972;rs147501551;rs9659701;rs6676419;rs3828037;rs4655537;rs202117376								16	10	1:66069781:A:G	rs72683129	1	66069781	5.4e-12	9	rs72683129;rs17750;rs114403972;rs147501551;rs9659701;rs6676419;rs3828037;rs4655537;rs202117376
17	10	1:66073835:G:GT	rs11417022	1	66073835	3.7e-13	8	rs11417022;rs4655739;rs6700896;rs12039953;rs141509569;rs199531001;rs3828037;rs4655537								17	10	1:66073835:G:GT	rs11417022	1	66073835	3.7e-13	8	rs11417022;rs4655739;rs6700896;rs12039953;rs141509569;rs199531001;rs3828037;rs4655537
18	11	1:67379284:C:T	rs3008848	1	67379284	6.7e-12	2	rs3008848;rs2815380								18	11	1:67379284:C:T	rs3008848	1	67379284	6.7e-12	2	rs3008848;rs2815380
19	12	1:79347621:A:G	rs1686341	1	79347621	5.3e-09	2	rs1686341;rs17403208								19	12	1:79347621:A:G	rs1686341	1	79347621	5.3e-09	2	rs1686341;rs17403208
20	12	1:79411968:A:C	rs41313381	1	79411968	6.3e-14	1	rs41313381								20	12	1:79411968:A:C	rs41313381	1	79411968	6.3e-14	1	rs41313381
21	13	1:92925654:C:G	rs150649461	1	92925654	5e-17	4	rs150649461;rs116359246;rs11466597;rs34856868								21	13	1:92925654:C:G	rs150649461	1	92925654	5e-17	4	rs150649461;rs116359246;rs11466597;rs34856868
22	13	1:93055029:C:T	rs6691038	1	93055029	5.5e-10	5	rs6691038;rs34856868;rs531947917;rs1556562;rs116359246								22	13	1:93055029:C:T	rs6691038	1	93055029	5.5e-10	5	rs6691038;rs34856868;rs531947917;rs1556562;rs116359246
23	14	1:101239293:C:CT	rs200229688	1	101239293	1.2e-17	9	rs200229688;rs10875347;rs12039319;rs4316382;rs765263193;rs10465765;rs11166538;rs72989115;rs6660837								23	14	1:101239293:C:CT	rs200229688	1	101239293	1.2e-17	9	rs200229688;rs10875347;rs12039319;rs4316382;rs765263193;rs10465765;rs11166538;rs72989115;rs6660837
24	14	1:101587811:A:G	rs11577369	1	101587811	1.8e-09	4	rs11577369;rs143267477;rs72989115;rs7554744								24	14	1:101587811:A:G	rs11577369	1	101587811	1.8e-09	4	rs11577369;rs143267477;rs72989115;rs7554744
25	14	1:101657226:C:T	rs7412677	1	101657226	5e-13	10	rs7412677;rs77666400;rs12562183;rs10875347;rs11166538;rs870747;rs7554744;rs143267477;rs72989115;rs4581298								25	14	1:101657226:C:T	rs7412677	1	101657226	5e-13	10	rs7412677;rs77666400;rs12562183;rs10875347;rs11166538;rs870747;rs7554744;rs143267477;rs72989115;rs4581298
26	14	1:101701923:C:G	rs59317557	1	101701923	3e-15	4	rs59317557;rs6676516;rs6673771;rs9793282								26	14	1:101701923:C:G	rs59317557	1	101701923	3e-15	4	rs59317557;rs6676516;rs6673771;rs9793282
27	14	1:101703249:C:T	rs1411017	1	101703249	9.5e-14	4	rs1411017;rs17123908;rs559518033;rs76870141								27	14	1:101703249:C:T	rs1411017	1	101703249	9.5e-14	4	rs1411017;rs17123908;rs559518033;rs76870141
28	14	1:101704577:C:G	rs41287280	1	101704577	1.2e-16	2	rs41287280;rs114212318								28	14	1:101704577:C:G	rs41287280	1	101704577	1.2e-16	2	rs41287280;rs114212318
29	14	1:101733457:C:T	rs77372977	1	101733457	1.4e-77	2	rs77372977;rs145043452								29	14	1:101733457:C:T	rs77372977	1	101733457	1.4e-77	2	rs77372977;rs145043452
30	14	1:101740406:A:G	rs11166576	1	101740406	1.6e-13	5	rs11166576;rs9433774;rs6683153;rs9434182;rs10875371								30	14	1:101740406:A:G	rs11166576	1	101740406	1.6e-13	5	rs11166576;rs9433774;rs6683153;rs9434182;rs10875371
31	14	1:101773646:C:G	rs12042608	1	101773646	1e-09	5	rs12042608;rs9433774;rs9434182;rs10875368;rs10875371								31	14	1:101773646:C:G	rs12042608	1	101773646	1e-09	5	rs12042608;rs9433774;rs9434182;rs10875368;rs10875371
32	15	1:111734122:C:T	rs2494015	1	111734122	4.6e-10	3	rs2494015;rs1282142;rs325888								32	15	1:111734122:C:T	rs2494015	1	111734122	4.6e-10	3	rs2494015;rs1282142;rs325888
33	16	1:149946480:C:CT	rs369939154	1	149946480	4.1e-08	2	rs369939154;rs140441527								33	16	1:149946480:C:CT	rs369939154	1	149946480	4.1e-08	2	rs369939154;rs140441527
34	16	1:149998779:C:T	rs28536536	1	149998779	3.3e-09	4	rs28536536;rs140441527;rs12401456;rs17648797								34	16	1:149998779:C:T	rs28536536	1	149998779	3.3e-09	4	rs28536536;rs140441527;rs12401456;rs17648797
35	16	1:150404669:A:G	rs12117104	1	150404669	1.6e-11	1	rs12117104								35	16	1:150404669:A:G	rs12117104	1	150404669	1.6e-11	1	rs12117104
36	16	1:150495329:A:C	rs140534082	1	150495329	1.8e-13	11	rs140534082;rs12124948;rs11204669;rs200149126;rs587631871;rs5777733;rs12406660;rs140441527;rs12401456;rs7555995;rs17648797								36	16	1:150495329:A:C	rs140534082	1	150495329	1.8e-13	11	rs140534082;rs12124948;rs11204669;rs200149126;rs587631871;rs5777733;rs12406660;rs140441527;rs12401456;rs7555995;rs17648797
37	16	1:150734215:C:CAAGAAAAAAAGAAAA	rs769400009	1	150734215	1.9e-24	28	rs769400009;rs143634417;rs143634417;rs11488154;rs201406724;rs71580328;rs35672926;rs587688313;rs373043653;rs10305667;rs12406660;rs587599557;rs11430191;rs5777746;rs145933829;rs2902812;rs267732;rs35478266;rs146468719;rs55719782;rs6683396;rs3811405;rs12124948;rs6665912;rs11204669;rs587631871;rs5777733;rs587596227								37	16	1:150734215:C:CAAGAAAAAAAGAAAA	rs769400009	1	150734215	1.9e-24	28	rs769400009;rs143634417;rs143634417;rs11488154;rs201406724;rs71580328;rs35672926;rs587688313;rs373043653;rs10305667;rs12406660;rs587599557;rs11430191;rs5777746;rs145933829;rs2902812;rs267732;rs35478266;rs146468719;rs55719782;rs6683396;rs3811405;rs12124948;rs6665912;rs11204669;rs587631871;rs5777733;rs587596227
38	16	1:150859040:C:G	rs75067938	1	150859040	9.8e-13	15	rs75067938;rs35413954;rs146468719;rs11576320;rs55719782;rs6683396;rs3811405;rs140441527;rs12401456;rs17648797;rs200149126;rs201406724;rs71580328;rs10305667;rs12406660								38	16	1:150859040:C:G	rs75067938	1	150859040	9.8e-13	15	rs75067938;rs35413954;rs146468719;rs11576320;rs55719782;rs6683396;rs3811405;rs140441527;rs12401456;rs17648797;rs200149126;rs201406724;rs71580328;rs10305667;rs12406660
39	17	1:158580069:C:T	rs2479868	1	158580069	5.5e-17	5	rs2479868;rs2852636;rs145746722;rs863362;rs857719								39	17	1:158580069:C:T	rs2479868	1	158580069	5.5e-17	5	rs2479868;rs2852636;rs145746722;rs863362;rs857719
40	18	1:159174683:C:T	rs2814778	1	159174683	9.1e-12	2	rs2814778;rs3027041								40	18	1:159174683:C:T	rs2814778	1	159174683	9.1e-12	2	rs2814778;rs3027041
41	18	1:159174885:C:T	rs7550207	1	159174885	2.7e-10	1	rs7550207								41	18	1:159174885:C:T	rs7550207	1	159174885	2.7e-10	1	rs7550207
42	18	1:159175494:C:T	rs34599082	1	159175494	6.4e-28	5	rs34599082;rs115726786;rs148740499;rs184449647;rs3026940								42	18	1:159175494:C:T	rs34599082	1	159175494	6.4e-28	5	rs34599082;rs115726786;rs148740499;rs184449647;rs3026940
43	19	1:160791892:C:T	rs494091	1	160791892	3.1e-13	5	rs494091;rs552479715;rs493644;rs34903114;rs12143580								43	19	1:160791892:C:T	rs494091	1	160791892	3.1e-13	5	rs494091;rs552479715;rs493644;rs34903114;rs12143580
44	19	1:160811374:C:G	rs115868021	1	160811374	4.9e-09	2	rs115868021;rs185825308								44	19	1:160811374:C:G	rs115868021	1	160811374	4.9e-09	2	rs115868021;rs185825308
45	20	1:196813017:A:C	rs200800739	1	196813017	1.3e-08	1	rs200800739								45	20	1:196813017:A:C	rs200800739	1	196813017	1.3e-08	1	rs200800739
46	21	1:197701992:C:T	rs16841904	1	197701992	4e-12	4	rs16841904;rs113406856;rs10922199;rs5779876								46	21	1:197701992:C:T	rs16841904	1	197701992	4e-12	4	rs16841904;rs113406856;rs10922199;rs5779876
47	21	1:198104758:A:G	rs17584278	1	198104758	2e-08	1	rs17584278								47	21	1:198104758:A:G	rs17584278	1	198104758	2e-08	1	rs17584278
48	21	1:198610536:A:G	rs75567729	1	198610536	1.1e-09	1	rs75567729								48	21	1:198610536:A:G	rs75567729	1	198610536	1.1e-09	1	rs75567729
49	22	1:201023980:C:G	rs10800755	1	201023980	1.4e-09	1	rs10800755								49	22	1:201023980:C:G	rs10800755	1	201023980	1.4e-09	1	rs10800755
50	23	1:211698659:A:G	rs6665075	1	211698659	2.9e-08	1	rs6665075								50	23	1:211698659:A:G	rs6665075	1	211698659	2.9e-08	1	rs6665075
51	23	1:211793415:A:G	rs114801841	1	211793415	1.3e-09	1	rs114801841								51	23	1:211793415:A:G	rs114801841	1	211793415	1.3e-09	1	rs114801841
52	24	1:212874024:C:G	rs2492779	1	212874024	1.4e-11	2	rs2492779;rs2501854								52	24	1:212874024:C:G	rs2492779	1	212874024	1.4e-11	2	rs2492779;rs2501854
53	25	1:221043354:A:AGTTTT	rs10664325	1	221043354	1.3e-08	3	rs10664325;rs10863565;rs2807848								53	25	1:221043354:A:AGTTTT	rs10664325	1	221043354	1.3e-08	3	rs10664325;rs10863565;rs2807848
54	26	1:227018919:C:T	rs6692729	1	227018919	6.8e-09	6	rs6692729;rs6685659;rs7521639;rs12144369;rs558275877;rs835664								54	26	1:227018919:C:T	rs6692729	1	227018919	6.8e-09	6	rs6692729;rs6685659;rs7521639;rs12144369;rs558275877;rs835664
55	26	1:227174210:C:T	rs3738725	1	227174210	1.1e-23	13	rs3738725;rs8159;rs10495274;rs11588329;rs2104861;rs61834039;rs7521639;rs5781459;rs12144369;rs1513617;rs558275877;rs6685659;rs41303131								55	26	1:227174210:C:T	rs3738725	1	227174210	1.1e-23	13	rs3738725;rs8159;rs10495274;rs11588329;rs2104861;rs61834039;rs7521639;rs5781459;rs12144369;rs1513617;rs558275877;rs6685659;rs41303131
56	27	1:234960477:A:T	rs866867	1	234960477	9.9e-11	2	rs866867;rs67527053								56	27	1:234960477:A:T	rs866867	1	234960477	9.9e-11	2	rs866867;rs67527053
57	27	1:235007116:A:T	rs6697464	1	235007116	7.6e-09	1	rs6697464								57	27	1:235007116:A:T	rs6697464	1	235007116	7.6e-09	1	rs6697464
58	28	1:236104981:A:T	rs9970896	1	236104981	1.7e-10	2	rs9970896;rs139967512								58	28	1:236104981:A:T	rs9970896	1	236104981	1.7e-10	2	rs9970896;rs139967512
59	29	1:247601778:C:T	rs58546652	1	247601778	3.8e-08	1	rs58546652								59	29	1:247601778:C:T	rs58546652	1	247601778	3.8e-08	1	rs58546652
60	30	2:7614263:A:G	rs12105729	2	7614263	8.5e-10	1	rs12105729								60	30	2:7614263:A:G	rs12105729	2	7614263	8.5e-10	1	rs12105729
61	31	2:23953076:C:T	rs72798041	2	23953076	3.6e-19	15	rs72798041;rs2059319;rs573691519;rs62125871;rs137976977;rs191184361;rs565332541;rs111777267;rs569740796;rs56152500;rs70944707;rs872169;rs149796265;rs12613389;rs2551347								61	31	2:23953076:C:T	rs72798041	2	23953076	3.6e-19	15	rs72798041;rs2059319;rs573691519;rs62125871;rs137976977;rs191184361;rs565332541;rs111777267;rs569740796;rs56152500;rs70944707;rs872169;rs149796265;rs12613389;rs2551347
62	31	2:24231982:C:T	rs12475277	2	24231982	4.6e-17	12	rs12475277;rs569740796;rs56152500;rs150395915;rs6729231;rs757438872;rs10173338;rs2712106;rs35214005;rs62125871;rs6756419;rs12992076								62	31	2:24231982:C:T	rs12475277	2	24231982	4.6e-17	12	rs12475277;rs569740796;rs56152500;rs150395915;rs6729231;rs757438872;rs10173338;rs2712106;rs35214005;rs62125871;rs6756419;rs12992076
63	31	2:24628560:C:G	rs7590090	2	24628560	1.2e-09	3	rs7590090;rs12992076;rs10173338								63	31	2:24628560:C:G	rs7590090	2	24628560	1.2e-09	3	rs7590090;rs12992076;rs10173338
64	32	2:25406090:G:GCACAGTTTCATTAC	rs6146687	2	25406090	5.1e-09	3	rs6146687;rs11683904;rs72807674								64	32	2:25406090:G:GCACAGTTTCATTAC	rs6146687	2	25406090	5.1e-09	3	rs6146687;rs11683904;rs72807674
65	32	2:25462988:A:G	rs79501006	2	25462988	3.7e-10	8	rs79501006;rs2384144;rs4665291;rs55896493;rs78636096;rs2002947;rs72807674;rs752208								65	32	2:25462988:A:G	rs79501006	2	25462988	3.7e-10	8	rs79501006;rs2384144;rs4665291;rs55896493;rs78636096;rs2002947;rs72807674;rs752208
66	32	2:25488819:A:T	rs7578575	2	25488819	5.1e-29	12	rs7578575;rs11683424;rs55896493;rs78636096;rs7581217;rs34048824;rs2002947;rs72807674;rs11683904;rs752208;rs2384144;rs4665291								66	32	2:25488819:A:T	rs7578575	2	25488819	5.1e-29	12	rs7578575;rs11683424;rs55896493;rs78636096;rs7581217;rs34048824;rs2002947;rs72807674;rs11683904;rs752208;rs2384144;rs4665291
67	32	2:25558274:C:T	rs6728919	2	25558274	2.9e-08	2	rs6728919;rs34048824								67	32	2:25558274:C:T	rs6728919	2	25558274	2.9e-08	2	rs6728919;rs34048824
68	33	2:27243001:C:T	rs10207670	2	27243001	6.6e-10	4	rs10207670;rs1057394;rs471905;rs34619033								68	33	2:27243001:C:T	rs10207670	2	27243001	6.6e-10	4	rs10207670;rs1057394;rs471905;rs34619033
69	34	2:31459744:C:T	rs1540926	2	31459744	1.7e-08	1	rs1540926								69	34	2:31459744:C:T	rs1540926	2	31459744	1.7e-08	1	rs1540926
70	35	2:37538320:C:G	rs115859306	2	37538320	3.2e-09	1	rs115859306								70	35	2:37538320:C:G	rs115859306	2	37538320	3.2e-09	1	rs115859306
71	36	2:40644749:A:G	rs6709329	2	40644749	1.1e-08	2	rs6709329;rs11688289								71	36	2:40644749:A:G	rs6709329	2	40644749	1.1e-08	2	rs6709329;rs11688289
72	37	2:43313652:G:T	rs17030354	2	43313652	2e-08	5	rs17030354;rs1971184;rs7574560;rs6718520;rs17030394								72	37	2:43313652:G:T	rs17030354	2	43313652	2e-08	5	rs17030354;rs1971184;rs7574560;rs6718520;rs17030394
73	37	2:43355519:A:G	rs28411734	2	43355519	4.6e-15	9	rs28411734;rs62135412;rs1971184;rs7574560;rs6718520;rs10164469;rs62135367;rs75675235;rs17030394								73	37	2:43355519:A:G	rs28411734	2	43355519	4.6e-15	9	rs28411734;rs62135412;rs1971184;rs7574560;rs6718520;rs10164469;rs62135367;rs75675235;rs17030394
74	37	2:43452183:A:G	rs7933	2	43452183	5.7e-12	9	rs7933;rs13402621;rs144120023;rs538548562;rs6740322;rs11124929;rs550927155;rs4952992;rs28514770								74	37	2:43452183:A:G	rs7933	2	43452183	5.7e-12	9	rs7933;rs13402621;rs144120023;rs538548562;rs6740322;rs11124929;rs550927155;rs4952992;rs28514770
75	37	2:43464818:A:G	rs113542380	2	43464818	4.4e-71	32	rs113542380;rs144120023;rs542761357;rs538548562;rs116097055;rs6730757;rs771706094;rs6740322;rs10196106;rs11124929;rs7557989;rs548528346;rs57125350;rs544942405;rs550927155;rs202032561;rs370276305;rs77881454;rs145418254;rs4952992;rs78098795;rs11886047;rs55946629;rs28514770;rs79111706;rs565617972;rs72870502;rs142564661;rs116520905;rs111480672;rs143160198;rs13402621								75	37	2:43464818:A:G	rs113542380	2	43464818	4.4e-71	32	rs113542380;rs144120023;rs542761357;rs538548562;rs116097055;rs6730757;rs771706094;rs6740322;rs10196106;rs11124929;rs7557989;rs548528346;rs57125350;rs544942405;rs550927155;rs202032561;rs370276305;rs77881454;rs145418254;rs4952992;rs78098795;rs11886047;rs55946629;rs28514770;rs79111706;rs565617972;rs72870502;rs142564661;rs116520905;rs111480672;rs143160198;rs13402621
76	37	2:43589296:A:G	rs147024383	2	43589296	3.8e-09	2	rs147024383;rs370276305								76	37	2:43589296:A:G	rs147024383	2	43589296	3.8e-09	2	rs147024383;rs370276305
77	37	2:43648176:A:G	rs10176241	2	43648176	7.5e-15	12	rs10176241;rs871852;rs550927155;rs1347042;rs13402621;rs144120023;rs538548562;rs6730757;rs12468394;rs7563201;rs6740322;rs11124929								77	37	2:43648176:A:G	rs10176241	2	43648176	7.5e-15	12	rs10176241;rs871852;rs550927155;rs1347042;rs13402621;rs144120023;rs538548562;rs6730757;rs12468394;rs7563201;rs6740322;rs11124929
78	37	2:43694178:A:G	rs544809368	2	43694178	5.1e-16	2	rs544809368;rs143160198								78	37	2:43694178:A:G	rs544809368	2	43694178	5.1e-16	2	rs544809368;rs143160198
79	37	2:44015120:C:T	rs77197977	2	44015120	8e-10	6	rs77197977;rs116520905;rs145418254;rs79111706;rs72870502;rs141721223								79	37	2:44015120:C:T	rs77197977	2	44015120	8e-10	6	rs77197977;rs116520905;rs145418254;rs79111706;rs72870502;rs141721223
80	38	2:54222165:A:C	rs7591431	2	54222165	1.4e-13	20	rs7591431;rs562901929;rs7561987;rs141725920;rs559881072;rs535910523;rs13428898;rs58125503;rs766075;rs62137602;rs74905718;rs111607747;rs111607747;rs572243775;rs572243775;rs2692514;rs2909261;rs805393;rs805420;rs149434152								80	38	2:54222165:A:C	rs7591431	2	54222165	1.4e-13	20	rs7591431;rs562901929;rs7561987;rs141725920;rs559881072;rs535910523;rs13428898;rs58125503;rs766075;rs62137602;rs74905718;rs111607747;rs111607747;rs572243775;rs572243775;rs2692514;rs2909261;rs805393;rs805420;rs149434152
81	39	2:62552321:A:G	rs11679753	2	62552321	1.8e-11	3	rs11679753;rs4316925;rs4672503								81	39	2:62552321:A:G	rs11679753	2	62552321	1.8e-11	3	rs11679753;rs4316925;rs4672503
82	40	2:65544862:C:G	rs10211156	2	65544862	1e-11	11	rs10211156;rs7583793;rs11886456;rs12185610;rs6740462;rs36085568;rs35518316;rs840976;rs2244259;rs12713541;rs35603640								82	40	2:65544862:C:G	rs10211156	2	65544862	1e-11	11	rs10211156;rs7583793;rs11886456;rs12185610;rs6740462;rs36085568;rs35518316;rs840976;rs2244259;rs12713541;rs35603640
83	40	2:65694673:A:AT	rs10625063	2	65694673	4.8e-11	8	rs10625063;rs840976;rs2244259;rs7583793;rs12185610;rs6740462;rs36085568;rs35518316								83	40	2:65694673:A:AT	rs10625063	2	65694673	4.8e-11	8	rs10625063;rs840976;rs2244259;rs7583793;rs12185610;rs6740462;rs36085568;rs35518316
84	41	2:68615546:A:C	rs34338164	2	68615546	1.7e-09	1	rs34338164								84	41	2:68615546:A:C	rs34338164	2	68615546	1.7e-09	1	rs34338164
85	41	2:68962137:A:G	rs10048745	2	68962137	3.3e-12	1	rs10048745								85	41	2:68962137:A:G	rs10048745	2	68962137	3.3e-12	1	rs10048745
86	42	2:101730288:C:T	rs6543018	2	101730288	9e-10	3	rs6543018;rs796057;rs573379191								86	42	2:101730288:C:T	rs6543018	2	101730288	9e-10	3	rs6543018;rs796057;rs573379191
87	43	2:103049910:A:G	rs2041756	2	103049910	8.5e-16	4	rs2041756;rs1468788;rs55871806;rs1921622								87	43	2:103049910:A:G	rs2041756	2	103049910	8.5e-16	4	rs2041756;rs1468788;rs55871806;rs1921622
88	44	2:111599282:C:G	rs10210955	2	111599282	3.9e-19	9	rs10210955;rs4849120;rs7588925;rs1533297;rs13024140;rs11123271;rs6722565;rs62162654;rs2175824								88	44	2:111599282:C:G	rs10210955	2	111599282	3.9e-19	9	rs10210955;rs4849120;rs7588925;rs1533297;rs13024140;rs11123271;rs6722565;rs62162654;rs2175824
89	44	2:111791653:C:T	rs3789087	2	111791653	3e-13	3	rs3789087;rs3789076;rs6722565								89	44	2:111791653:C:T	rs3789087	2	111791653	3e-13	3	rs3789087;rs3789076;rs6722565
90	44	2:111931350:C:G	rs2165107	2	111931350	1e-09	1	rs2165107								90	44	2:111931350:C:G	rs2165107	2	111931350	1e-09	1	rs2165107
91	44	2:112109253:C:G	rs4848471	2	112109253	3.1e-11	3	rs4848471;rs202070678;rs145030071								91	44	2:112109253:C:G	rs4848471	2	112109253	3.1e-11	3	rs4848471;rs202070678;rs145030071
92	44	2:112159528:G:GAC	rs143200229	2	112159528	2.8e-08	2	rs143200229;rs144448036								92	44	2:112159528:G:GAC	rs143200229	2	112159528	2.8e-08	2	rs143200229;rs144448036
93	44	2:112191472:A:T	rs144892162	2	112191472	1.5e-09	3	rs144892162;rs4848522;rs145030071								93	44	2:112191472:A:T	rs144892162	2	112191472	1.5e-09	3	rs144892162;rs4848522;rs145030071
94	44	2:112213956:A:G	rs199642193	2	112213956	6.3e-09	2	rs199642193;rs4848522								94	44	2:112213956:A:G	rs199642193	2	112213956	6.3e-09	2	rs199642193;rs4848522
95	44	2:112238447:A:G	rs144942718	2	112238447	4.9e-20	5	rs144942718;rs58826315;rs113902512;rs138672815;rs144448036								95	44	2:112238447:A:G	rs144942718	2	112238447	4.9e-20	5	rs144942718;rs58826315;rs113902512;rs138672815;rs144448036
96	44	2:112241264:C:T	rs62161411	2	112241264	1e-09	1	rs62161411								96	44	2:112241264:C:T	rs62161411	2	112241264	1e-09	1	rs62161411
97	45	2:112785770:A:G	rs6738237	2	112785770	4.4e-09	2	rs6738237;rs13015619								97	45	2:112785770:A:G	rs6738237	2	112785770	4.4e-09	2	rs6738237;rs13015619
98	46	2:113687972:C:CA	rs11383754	2	113687972	1.5e-08	1	rs11383754								98	46	2:113687972:C:CA	rs11383754	2	113687972	1.5e-08	1	rs11383754
99	46	2:113838145:A:G	rs13409371	2	113838145	1.4e-20	4	rs13409371;rs10181720;rs315943;rs10496446								99	46	2:113838145:A:G	rs13409371	2	113838145	1.4e-20	4	rs13409371;rs10181720;rs315943;rs10496446
100	46	2:113901313:C:T	rs315957	2	113901313	1.9e-08	3	rs315957;rs10181720;rs315943								100	46	2:113901313:C:T	rs315957	2	113901313	1.9e-08	3	rs315957;rs10181720;rs315943
101	46	2:113960305:A:G	rs9098	2	113960305	2.9e-08	1	rs9098								101	46	2:113960305:A:G	rs9098	2	113960305	2.9e-08	1	rs9098
102	47	2:143750774:G:GAAGA	rs201751224	2	143750774	4.4e-13	3	rs201751224;rs352889;rs56099642								102	47	2:143750774:G:GAAGA	rs201751224	2	143750774	4.4e-13	3	rs201751224;rs352889;rs56099642
103	47	2:143892139:A:T	rs354719	2	143892139	4.5e-13	5	rs354719;rs164605;rs352889;rs13008636;rs200170167								103	47	2:143892139:A:T	rs354719	2	143892139	4.5e-13	5	rs354719;rs164605;rs352889;rs13008636;rs200170167
104	47	2:144162105:A:G	rs140397066	2	144162105	2.3e-24	5	rs140397066;rs537336473;rs141234028;rs143119052;rs540473546								104	47	2:144162105:A:G	rs140397066	2	144162105	2.3e-24	5	rs140397066;rs537336473;rs141234028;rs143119052;rs540473546
105	47	2:144200697:A:G	rs76217384	2	144200697	1.8e-10	1	rs76217384								105	47	2:144200697:A:G	rs76217384	2	144200697	1.8e-10	1	rs76217384
106	48	2:160235998:C:T	rs12611927	2	160235998	4e-08	1	rs12611927								106	48	2:160235998:C:T	rs12611927	2	160235998	4e-08	1	rs12611927
107	48	2:160328111:A:T	rs62173233	2	160328111	3.2e-08	1	rs62173233								107	48	2:160328111:A:T	rs62173233	2	160328111	3.2e-08	1	rs62173233
108	48	2:160539429:A:C	rs60244750	2	160539429	1.9e-08	5	rs60244750;rs70997201;rs17605928;rs10195287;rs140022265								108	48	2:160539429:A:C	rs60244750	2	160539429	1.9e-08	5	rs60244750;rs70997201;rs17605928;rs10195287;rs140022265
109	48	2:160677375:C:G	rs12052715	2	160677375	3.7e-18	7	rs12052715;rs60264981;rs7573674;rs17605928;rs10195287;rs140022265;rs70997201								109	48	2:160677375:C:G	rs12052715	2	160677375	3.7e-18	7	rs12052715;rs60264981;rs7573674;rs17605928;rs10195287;rs140022265;rs70997201
110	48	2:160690656:A:G	rs78446341	2	160690656	2e-10	1	rs78446341								110	48	2:160690656:A:G	rs78446341	2	160690656	2e-10	1	rs78446341
111	48	2:160714990:A:G	rs41264213	2	160714990	8.9e-17	4	rs41264213;rs143560358;rs74972546;rs77211052								111	48	2:160714990:A:G	rs41264213	2	160714990	8.9e-17	4	rs41264213;rs143560358;rs74972546;rs77211052
112	48	2:161280888:A:G	rs6746841	2	161280888	4.5e-21	15	rs6746841;rs6727096;rs13030967;rs11679846;rs138326368;rs541421361;rs6724036;rs7420624;rs78970357;rs57860603;rs67651462;rs34226372;rs4436913;rs143701009;rs34622117								112	48	2:161280888:A:G	rs6746841	2	161280888	4.5e-21	15	rs6746841;rs6727096;rs13030967;rs11679846;rs138326368;rs541421361;rs6724036;rs7420624;rs78970357;rs57860603;rs67651462;rs34226372;rs4436913;rs143701009;rs34622117
113	49	2:181832113:A:G	rs76664686	2	181832113	1.6e-10	8	rs76664686;rs201283958;rs10191559;rs6734603;rs10180754;rs62180208;rs17365432;rs6704750								113	49	2:181832113:A:G	rs76664686	2	181832113	1.6e-10	8	rs76664686;rs201283958;rs10191559;rs6734603;rs10180754;rs62180208;rs17365432;rs6704750
114	49	2:181977149:T:TCAAA	rs371028011	2	181977149	3.3e-08	3	rs371028011;rs72890540;rs17198605								114	49	2:181977149:T:TCAAA	rs371028011	2	181977149	3.3e-08	3	rs371028011;rs72890540;rs17198605
115	49	2:182018382:G:T	rs7598960	2	182018382	2.7e-25	10	rs7598960;rs6734603;rs72890540;rs17365432;rs17198605;rs6704750;rs4299301;rs559031474;rs201283958;rs10191559								115	49	2:182018382:G:T	rs7598960	2	182018382	2.7e-25	10	rs7598960;rs6734603;rs72890540;rs17365432;rs17198605;rs6704750;rs4299301;rs559031474;rs201283958;rs10191559
116	49	2:182038360:C:T	rs114180882	2	182038360	3.2e-08	2	rs114180882;rs74740766								116	49	2:182038360:C:T	rs114180882	2	182038360	3.2e-08	2	rs114180882;rs74740766
117	49	2:182156170:A:C	rs73034937	2	182156170	8.2e-20	16	rs73034937;rs17365432;rs17198605;rs5836783;rs74740766;rs908079;rs67712940;rs35262123;rs62191363;rs10191559;rs6734603;rs72890540;rs10180754;rs10643146;rs12992819;rs62180208								117	49	2:182156170:A:C	rs73034937	2	182156170	8.2e-20	16	rs73034937;rs17365432;rs17198605;rs5836783;rs74740766;rs908079;rs67712940;rs35262123;rs62191363;rs10191559;rs6734603;rs72890540;rs10180754;rs10643146;rs12992819;rs62180208
118	49	2:182297217:C:T	rs62191365	2	182297217	2e-08	6	rs62191365;rs6734603;rs62180208;rs17365432;rs35262123;rs62191363								118	49	2:182297217:C:T	rs62191365	2	182297217	2e-08	6	rs62191365;rs6734603;rs62180208;rs17365432;rs35262123;rs62191363
119	50	2:202181247:C:T	rs1830298	2	202181247	2.8e-14	7	rs1830298;rs2110690;rs9288318;rs749408228;rs13030042;rs559648125;rs6731171								119	50	2:202181247:C:T	rs1830298	2	202181247	2.8e-14	7	rs1830298;rs2110690;rs9288318;rs749408228;rs13030042;rs559648125;rs6731171
120	51	2:218999982:A:G	rs55799208	2	218999982	5.6e-47	5	rs55799208;rs192299279;rs142346568;rs142419974;rs565999994								120	51	2:218999982:A:G	rs55799208	2	218999982	5.6e-47	5	rs55799208;rs192299279;rs142346568;rs142419974;rs565999994
121	51	2:219020958:C:T	rs114050631	2	219020958	4.7e-18	2	rs114050631;rs192280464								121	51	2:219020958:C:T	rs114050631	2	219020958	4.7e-18	2	rs114050631;rs192280464
122	51	2:219699999:A:G	rs78058190	2	219699999	1.4e-11	1	rs78058190								122	51	2:219699999:A:G	rs78058190	2	219699999	1.4e-11	1	rs78058190
123	51	2:220050707:A:G	rs11680709	2	220050707	5.7e-11	2	rs11680709;rs10165805								123	51	2:220050707:A:G	rs11680709	2	220050707	5.7e-11	2	rs11680709;rs10165805
124	52	2:223960235:C:T	rs2197779	2	223960235	2.7e-11	3	rs2197779;rs1448318;rs11377667								124	52	2:223960235:C:T	rs2197779	2	223960235	2.7e-11	3	rs2197779;rs1448318;rs11377667
125	53	2:227268955:C:T	rs34011391	2	227268955	8.4e-10	1	rs34011391								125	53	2:227268955:C:T	rs34011391	2	227268955	8.4e-10	1	rs34011391
126	54	2:231258150:C:T	rs7590429	2	231258150	7.3e-09	1	rs7590429								126	54	2:231258150:C:T	rs7590429	2	231258150	7.3e-09	1	rs7590429
127	55	2:231526526:C:G	rs6750050	2	231526526	3.3e-08	1	rs6750050								127	55	2:231526526:C:G	rs6750050	2	231526526	3.3e-08	1	rs6750050
128	56	2:232272500:A:G	rs6741554	2	232272500	2.8e-08	1	rs6741554								128	56	2:232272500:A:G	rs6741554	2	232272500	2.8e-08	1	rs6741554
129	57	3:12266855:A:G	rs1584063	3	12266855	3.4e-12	5	rs1584063;rs310749;rs9875338;rs310762;rs1822534								129	57	3:12266855:A:G	rs1584063	3	12266855	3.4e-12	5	rs1584063;rs310749;rs9875338;rs310762;rs1822534
130	58	3:18762567:A:G	rs35170982	3	18762567	5.6e-09	1	rs35170982								130	58	3:18762567:A:G	rs35170982	3	18762567	5.6e-09	1	rs35170982
131	59	3:28284622:C:G	rs75831154	3	28284622	7.4e-19	10	rs75831154;rs139978167;rs76908570;rs9310865;rs60690028;rs56760870;rs2125204;rs4640517;rs550957356;rs2063576								131	59	3:28284622:C:G	rs75831154	3	28284622	7.4e-19	10	rs75831154;rs139978167;rs76908570;rs9310865;rs60690028;rs56760870;rs2125204;rs4640517;rs550957356;rs2063576
132	59	3:28597413:A:ATG	rs143625461	3	28597413	1e-08	5	rs143625461;rs2063576;rs60690028;rs56760870;rs4640517								132	59	3:28597413:A:ATG	rs143625461	3	28597413	1e-08	5	rs143625461;rs2063576;rs60690028;rs56760870;rs4640517
133	60	3:39307162:A:G	rs3732378	3	39307162	1e-11	1	rs3732378								133	60	3:39307162:A:G	rs3732378	3	39307162	1e-11	1	rs3732378
134	61	3:42874934:C:T	rs1582882	3	42874934	4.9e-09	2	rs1582882;rs4683349								134	61	3:42874934:C:T	rs1582882	3	42874934	4.9e-09	2	rs1582882;rs4683349
135	62	3:46457412:C:T	rs113010081	3	46457412	5.4e-10	2	rs113010081;rs41290648								135	62	3:46457412:C:T	rs113010081	3	46457412	5.4e-10	2	rs113010081;rs41290648
136	62	3:47087837:A:T	rs13063578	3	47087837	2.1e-39	11	rs13063578;rs762450647;rs114824041;rs529650262;rs57383920;rs545635015;rs7430624;rs7430680;rs9877782;rs41290648;rs2168443								136	62	3:47087837:A:T	rs13063578	3	47087837	2.1e-39	11	rs13063578;rs762450647;rs114824041;rs529650262;rs57383920;rs545635015;rs7430624;rs7430680;rs9877782;rs41290648;rs2168443
137	62	3:47133617:C:T	rs73079616	3	47133617	5.9e-12	2	rs73079616;rs57383920								137	62	3:47133617:C:T	rs73079616	3	47133617	5.9e-12	2	rs73079616;rs57383920
138	63	3:71367665:C:T	rs144457766	3	71367665	4.4e-09	2	rs144457766;rs13060551								138	63	3:71367665:C:T	rs144457766	3	71367665	4.4e-09	2	rs144457766;rs13060551
139	63	3:71382067:A:G	rs71298382	3	71382067	3.8e-33	3	rs71298382;rs13063149;rs13060551								139	63	3:71382067:A:G	rs71298382	3	71382067	3.8e-33	3	rs71298382;rs13063149;rs13060551
140	63	3:71410012:C:T	rs10511017	3	71410012	3e-09	2	rs10511017;rs763955								140	63	3:71410012:C:T	rs10511017	3	71410012	3e-09	2	rs10511017;rs763955
141	63	3:71426419:A:G	rs831070	3	71426419	3.8e-08	2	rs831070;rs35894506								141	63	3:71426419:A:G	rs831070	3	71426419	3.8e-08	2	rs831070;rs35894506
142	63	3:71470932:A:T	rs13101209	3	71470932	5.3e-16	2	rs13101209;rs35894506								142	63	3:71470932:A:T	rs13101209	3	71470932	5.3e-16	2	rs13101209;rs35894506
143	63	3:71486815:C:G	rs34832380	3	71486815	3.2e-11	3	rs34832380;rs13063149;rs13060551								143	63	3:71486815:C:G	rs34832380	3	71486815	3.2e-11	3	rs34832380;rs13063149;rs13060551
144	64	3:119797879:C:G	rs334553	3	119797879	3.9e-09	1	rs334553								144	64	3:119797879:C:G	rs334553	3	119797879	3.9e-09	1	rs334553
145	65	3:123068820:A:G	rs4474982	3	123068820	3.7e-09	2	rs4474982;rs17295401								145	65	3:123068820:A:G	rs4474982	3	123068820	3.7e-09	2	rs4474982;rs17295401
146	66	3:124435110:C:T	rs332507	3	124435110	3.6e-08	1	rs332507								146	66	3:124435110:C:T	rs332507	3	124435110	3.6e-08	1	rs332507
147	67	3:128201532:A:G	rs12488487	3	128201532	3.1e-11	2	rs12488487;rs2713579								147	67	3:128201532:A:G	rs12488487	3	128201532	3.1e-11	2	rs12488487;rs2713579
148	67	3:128203494:A:AT	rs202183059	3	128203494	2.2e-38	4	rs202183059;rs11712335;rs2713579;rs2713602								148	67	3:128203494:A:AT	rs202183059	3	128203494	2.2e-38	4	rs202183059;rs11712335;rs2713579;rs2713602
149	67	3:128235966:C:G	rs142038426	3	128235966	2.9e-16	4	rs142038426;rs115140826;rs116673373;rs62270941								149	67	3:128235966:C:G	rs142038426	3	128235966	2.9e-16	4	rs142038426;rs115140826;rs116673373;rs62270941
150	67	3:128247055:A:ATTTGGT	rs200401060	3	128247055	1.2e-08	9	rs200401060;rs28773251;rs73203442;rs538846622;rs72987210;rs2245626;rs2734046;rs2713572;rs2713602								150	67	3:128247055:A:ATTTGGT	rs200401060	3	128247055	1.2e-08	9	rs200401060;rs28773251;rs73203442;rs538846622;rs72987210;rs2245626;rs2734046;rs2713572;rs2713602
151	67	3:128300228:A:G	rs191260251	3	128300228	5.9e-11	2	rs191260251;rs1976996								151	67	3:128300228:A:G	rs191260251	3	128300228	5.9e-11	2	rs191260251;rs1976996
152	67	3:128301390:C:T	rs2734031	3	128301390	1.7e-50	24	rs2734031;rs2713572;rs2253125;rs76367978;rs12629160;rs9844706;rs13085346;rs10804586;rs10934860;rs113762328;rs201381078;rs9881470;rs61008956;rs35151839;rs13098522;rs71331680;rs4596167;rs56003704;rs28773251;rs73203442;rs538846622;rs72987210;rs2734046;rs6773936								152	67	3:128301390:C:T	rs2734031	3	128301390	1.7e-50	24	rs2734031;rs2713572;rs2253125;rs76367978;rs12629160;rs9844706;rs13085346;rs10804586;rs10934860;rs113762328;rs201381078;rs9881470;rs61008956;rs35151839;rs13098522;rs71331680;rs4596167;rs56003704;rs28773251;rs73203442;rs538846622;rs72987210;rs2734046;rs6773936
153	67	3:128323424:C:G	rs6782228	3	128323424	1.9e-30	11	rs6782228;rs12629160;rs6764912;rs372491637;rs150172432;rs2001949;rs115510291;rs2245626;rs9880192;rs76937118;rs2713573								153	67	3:128323424:C:G	rs6782228	3	128323424	1.9e-30	11	rs6782228;rs12629160;rs6764912;rs372491637;rs150172432;rs2001949;rs115510291;rs2245626;rs9880192;rs76937118;rs2713573
154	67	3:128325440:C:T	rs79955866	3	128325440	9.7e-10	2	rs79955866;rs76937118								154	67	3:128325440:C:T	rs79955866	3	128325440	9.7e-10	2	rs79955866;rs76937118
155	67	3:128377062:C:T	rs4396915	3	128377062	2.9e-08	5	rs4396915;rs2001949;rs11716613;rs9880192;rs2713573								155	67	3:128377062:C:T	rs4396915	3	128377062	2.9e-08	5	rs4396915;rs2001949;rs11716613;rs9880192;rs2713573
156	67	3:128383658:C:T	rs575628867	3	128383658	2.4e-08	3	rs575628867;rs13085346;rs115140826								156	67	3:128383658:C:T	rs575628867	3	128383658	2.4e-08	3	rs575628867;rs13085346;rs115140826
157	67	3:128402352:G:T	rs7638528	3	128402352	5.2e-11	2	rs7638528;rs2001949								157	67	3:128402352:G:T	rs7638528	3	128402352	5.2e-11	2	rs7638528;rs2001949
[truncated: 574 more rows]

## Sheet: SP5. Gene table
Supplementary table S5. Mapped gene tables (from FUMA)																				Mapped gene tables (from FUMA) with the consideration of eQTL and chromatin interaction mapping
[truncated: 1,543 more rows]

## Sheet: SP6. ANNOVAR
Supplementary table S6. ANNOVAR results													ANNOVAR results with the consideration of eQTL and chromatin interaction mapping
[truncated: 73,283 more rows]

## Sheet: SP7. Enrichment
Supplementary table S7. Enrichment analysis
[truncated: 1,762 more rows]

## Sheet: SP8. Tissue specificity
Supplementary table S8. Tissue specificity analyses using deTS and FUMA
[truncated: 2 more rows]

[truncated: 16 more sheets: SP9. Colocalization, SP10. PrediXcan in whole blood, SP11. JTI in whole blood, SP12. PrediXcan in spleen, SP13. JTI in spleen, SP14. PrediXcan in TI, SP15. JTI in TI, SP16. PrediXcan in TC, SP17. JTI in TC, SP18. PrediXcan in SC, SP19. JTI in SC, SP20. LDSC genetic correlation, SP21.NLR PRS logistic, SP22. NLR PRS cox, SP23. NLR measure logistic, SP24. NLR measure Cox]
